# Supplementary material for: Crystal structure of catena-poly[[[tetra­aqua­zinc(II)]-μ-1,4-bis­[4-(1H-imidazol-1-yl)benzo­yl]piperazine] dinitrate monohydrate]
Source: Acta Crystallogr E Crystallogr Commun. 2015 Apr 25;71(Pt 5):m120–1. doi: 10.1107/S2056989015007719 (PMC4420132; doi:10.1107/S2056989015007719)
Supplement: Supplementary file 1 [file e-71-0m120-sup1.cif]

##############################################################################
#                                                                            #
# This CIF contains the data in a paper accepted for publication in          #
# Acta Crystallographica Section E. It conforms to the requirements of       #
# Notes for Authors for Acta Crystallographica Section E, and has been       #
# peer reviewed under the auspices of the IUCr Commission on Journals.       #
#                                                                            #
# Full details of the Crystallographic Information File format               #
# are given in the paper "The Crystallographic Information File (CIF):       #
# a New Standard Archive File for Crystallography" by S. R. Hall, F. H.      #
# Allen and I. D. Brown [Acta Cryst. (1991), A47, 655-685].                  #
#                                                                            #
# The current version of the core CIF dictionary is obtainable from          #
# ftp://ftp.iucr.org/pub/cif_core.dic.                                       #
#                                                                            #
# Software is freely available for graphical display of the structure(s)     #
# in this CIF. For information consult the CIF software page                 #
# http://www.iucr.org/resources/cif/software.                                #
#                                                                            #
# This file may be used for bona fide research purposes within the           #
# scientific community so long as proper attribution is given to the journal # 
# article from which it was obtained.                                        #
#                                                                            #
##############################################################################
data_I
_database_code_depnum_ccdc_archive 'CCDC 1060401'
_audit_creation_method     SHELXTL
_chemical_name_systematic
;\
<i>catena</i>-Poly[[[tetraaquazinc(II)]-\m-1,4-bis[4-(1<i>H</i>-\
imidazol-1-yl)benzoyl]piperazine] dinitrate monohydrate]
;
_chemical_name_common     ?
_chemical_formula_moiety     'C24 H30 N6 O6 Zn 2+, 2(N O3 -), 2(H2 O)'
_chemical_formula_sum     'C24 H34 N8 O14 Zn'
_chemical_formula_iupac     '[Zn (C24 H22 N6 O2) (H2 O)4] (N O3)2, 2H2 O'
_chemical_formula_weight     723.96
_chemical_melting_point     ?
_symmetry_cell_setting     monoclinic
_symmetry_space_group_name_H-M     'C 2/c'
_symmetry_space_group_name_Hall     '-C 2yc'
loop_
    _symmetry_equiv_pos_as_xyz
    'x, y, z'
    '-x, y, -z+1/2'
    'x+1/2, y+1/2, z'
    '-x+1/2, y+1/2, -z+1/2'
    '-x, -y, -z'
    'x, -y, z-1/2'
    '-x+1/2, -y+1/2, -z'
    'x+1/2, -y+1/2, z-1/2'
_cell_length_a     22.051(4)
_cell_length_b     7.8861(16)
_cell_length_c     17.837(4)
_cell_angle_alpha     90.00
_cell_angle_beta     102.65(3)
_cell_angle_gamma     90.00
_cell_volume     3026.5(11)
_cell_formula_units_Z     4
_cell_measurement_reflns_used     7728
_cell_measurement_theta_min     2.7
_cell_measurement_theta_max     28.6
_cell_measurement_temperature     294(2)
_exptl_crystal_description     block
_exptl_crystal_colour     colorless
_exptl_crystal_size_max     0.27
_exptl_crystal_size_mid     0.25
_exptl_crystal_size_min     0.22
_exptl_crystal_density_diffrn     1.589
_exptl_crystal_density_meas     ?
_exptl_crystal_density_method     'not measured'
_exptl_crystal_F_000     1504
_exptl_absorpt_coefficient_mu     0.895
_exptl_absorpt_correction_type     multi-scan
_exptl_absorpt_process_details
;
(SADABS; Bruker, 2008)
;
_exptl_absorpt_correction_T_min     0.79
_exptl_absorpt_correction_T_max     0.83
_exptl_special_details
;
;
_diffrn_ambient_temperature     294(2)
_diffrn_radiation_type     MoK\a
_diffrn_radiation_wavelength     0.71073
_diffrn_radiation_source     'fine-focus sealed tube'
_diffrn_radiation_monochromator     graphite
_diffrn_measurement_device_type     'Bruker APEXII CCD'
_diffrn_measurement_method     'omega scan'
_diffrn_detector_area_resol_mean     ?
_diffrn_reflns_number     5133
_diffrn_reflns_av_R_equivalents     0.0303
_diffrn_reflns_av_sigmaI/netI     0.0443
_diffrn_reflns_theta_min     3.32
_diffrn_reflns_theta_max     25.20
_diffrn_reflns_theta_full     25.20
_diffrn_measured_fraction_theta_max     0.998
_diffrn_measured_fraction_theta_full     0.998
_diffrn_reflns_limit_h_min     -26
_diffrn_reflns_limit_h_max     26
_diffrn_reflns_limit_k_min     -9
_diffrn_reflns_limit_k_max     6
_diffrn_reflns_limit_l_min     -21
_diffrn_reflns_limit_l_max     11
_diffrn_standards_number     ?
_diffrn_standards_interval_count     ?
_diffrn_standards_interval_time     ?
_diffrn_standards_decay_%     ?
_refine_special_details
;
 Refinement of F^2^ against ALL reflections.  The weighted R-factor wR and
 goodness of fit S are based on F^2^, conventional R-factors R are based
 on F, with F set to zero for negative F^2^. The threshold expression of
 F^2^ > 2sigma(F^2^) is used only for calculating R-factors(gt) etc. and is
 not relevant to the choice of reflections for refinement.  R-factors based
 on F^2^ are statistically about twice as large as those based on F, and R-
 factors based on ALL data will be even larger.
;
_reflns_number_total     2720
_reflns_number_gt     2212
_reflns_threshold_expression     I>2sigma(I)
_refine_ls_structure_factor_coef     Fsqd
_refine_ls_matrix_type     full
_refine_ls_R_factor_all     0.0691
_refine_ls_R_factor_gt     0.0551
_refine_ls_wR_factor_gt     0.1313
_refine_ls_wR_factor_ref     0.1436
_refine_ls_goodness_of_fit_ref     1.054
_refine_ls_restrained_S_all     1.468
_refine_ls_number_reflns     2720
_refine_ls_number_parameters     196
_refine_ls_number_restraints     6
_refine_ls_hydrogen_treatment     constr
_refine_ls_weighting_scheme     calc
_refine_ls_weighting_details
         'calc w=1/[\s^2^(Fo^2^)+(0.0575P)^2^+8.9494P] where P=(Fo^2^+2Fc^2^)/3'
_atom_sites_solution_hydrogens     geom
_atom_sites_solution_primary     direct
_atom_sites_solution_secondary     difmap
_refine_ls_shift/su_max     0.000
_refine_ls_shift/su_mean     0.000
_refine_diff_density_max     0.569
_refine_diff_density_min     -0.831
_refine_ls_extinction_method     none
_refine_ls_extinction_coef     ?
loop_
    _atom_type_symbol
    _atom_type_description
    _atom_type_scat_dispersion_real
    _atom_type_scat_dispersion_imag
    _atom_type_scat_source
    'C' 'C' 0.0033 0.0016
                         'International Tables Vol C Tables 4.2.6.8 and 6.1.1.4'
    'H' 'H' 0.0000 0.0000
                         'International Tables Vol C Tables 4.2.6.8 and 6.1.1.4'
    'N' 'N' 0.0061 0.0033
                         'International Tables Vol C Tables 4.2.6.8 and 6.1.1.4'
    'O' 'O' 0.0106 0.0060
                         'International Tables Vol C Tables 4.2.6.8 and 6.1.1.4'
    'Zn' 'Zn' 0.2839 1.4301
                         'International Tables Vol C Tables 4.2.6.8 and 6.1.1.4'
_computing_data_collection
;
APEX2 (Bruker, 2008)
;
_computing_cell_refinement
;
SAINT (Bruker, 2008)
;
_computing_data_reduction
;
SAINT (Bruker, 2008)
;
_computing_structure_solution
;
SHELXTL (Sheldrick, 2008)
;
_computing_structure_refinement
;
SHELXTL (Sheldrick, 2008)
;
_computing_molecular_graphics
;
SHELXTL (Sheldrick, 2008)
;
_computing_publication_material
;
SHELXTL (Sheldrick, 2008)
;
loop_
    _atom_site_type_symbol
    _atom_site_label
    _atom_site_fract_x
    _atom_site_fract_y
    _atom_site_fract_z
    _atom_site_U_iso_or_equiv
    _atom_site_adp_type
    _atom_site_calc_flag
    _atom_site_refinement_flags
    _atom_site_occupancy
    _atom_site_symmetry_multiplicity
    _atom_site_disorder_assembly
    _atom_site_disorder_group
    Zn Zn1 0.5000 0.96013(12) 0.7500 0.0363(3) Uani d S 1 2 . .
    N N1 0.6774(3) 0.2834(11) 0.7201(4) 0.078(2) Uani d . 1 1 . .
    N N2 0.56556(19) 0.9716(6) 0.8564(2) 0.0366(10) Uani d . 1 1 . .
    N N3 0.6522(2) 0.9960(6) 0.9451(3) 0.0380(11) Uani d . 1 1 . .
    O O1 0.5000 0.6945(7) 0.7500 0.0656(19) Uani d SD 1 2 . .
    H H1A 0.5215 0.6270 0.7813 0.079 Uiso d RD 1 1 . .
    O O2 0.57119(17) 0.9622(6) 0.6871(2) 0.0541(11) Uani d D 1 1 . .
    H H2A 0.5960 1.0433 0.6903 0.065 Uiso d RD 1 1 . .
    H H2B 0.5993 0.8872 0.6922 0.065 Uiso d RD 1 1 . .
    O O3 0.5000 1.2290(7) 0.7500 0.0530(15) Uani d SD 1 2 . .
    H H3A 0.5283 1.2929 0.7738 0.064 Uiso d RD 1 1 . .
    O O4 0.92408(18) 1.0374(6) 1.1542(2) 0.0508(11) Uani d . 1 1 . .
    O O5 0.6282(4) 0.3010(19) 0.6852(6) 0.224(7) Uani d . 1 1 . .
    O O6 0.6930(4) 0.1535(12) 0.7462(6) 0.164(4) Uani d . 1 1 . .
    O O7 0.7160(4) 0.3959(12) 0.7332(7) 0.167(4) Uani d . 1 1 . .
    O O8 0.6636(2) 0.7354(8) 0.7064(4) 0.104(2) Uani d D 1 1 . .
    H H8A 0.6651 0.6280 0.7091 0.125 Uiso d RD 1 1 . .
    H H8B 0.6952 0.7741 0.7339 0.125 Uiso d RD 1 1 . .
    C C1 0.6268(2) 0.9722(8) 0.8698(3) 0.0410(13) Uani d . 1 1 . .
    H H1 0.6496 0.9579 0.8321 0.049 Uiso calc R 1 1 . .
    C C2 0.5516(3) 0.9983(8) 0.9263(3) 0.0466(15) Uani d . 1 1 . .
    H H2 0.5115 1.0051 0.9347 0.056 Uiso calc R 1 1 . .
    C C3 0.6038(3) 1.0134(9) 0.9812(3) 0.0499(16) Uani d . 1 1 . .
    H H3 0.6065 1.0320 1.0333 0.060 Uiso calc R 1 1 . .
    C C4 0.7176(2) 1.0017(7) 0.9795(3) 0.0380(13) Uani d . 1 1 . .
    C C5 0.7578(2) 1.0726(8) 0.9392(3) 0.0426(14) Uani d . 1 1 . .
    H H5 0.7429 1.1197 0.8909 0.051 Uiso calc R 1 1 . .
    C C6 0.8208(2) 1.0726(8) 0.9719(3) 0.0440(14) Uani d . 1 1 . .
    H H6 0.8484 1.1186 0.9447 0.053 Uiso calc R 1 1 . .
    C C7 0.8435(2) 1.0051(7) 1.0444(3) 0.0381(13) Uani d . 1 1 . .
    C C8 0.8017(3) 0.9408(8) 1.0846(3) 0.0445(14) Uani d . 1 1 . .
    H H8 0.8161 0.9001 1.1343 0.053 Uiso calc R 1 1 . .
    C C9 0.7385(3) 0.9360(8) 1.0522(3) 0.0447(14) Uani d . 1 1 . .
    H H9 0.7108 0.8893 1.0789 0.054 Uiso calc R 1 1 . .
    C C10 0.9109(3) 1.0080(7) 1.0844(3) 0.042 Uani d . 1 1 . .
    N N4 0.95517(18) 0.9803(6) 1.0449(2) 0.036 Uani d . 1 1 . .
    C C12 0.9476(3) 0.8984(9) 0.9696(3) 0.050 Uani d . 1 1 . .
    H H12A 0.9037 0.8881 0.9463 0.060 Uiso calc R 1 1 . .
    H H12B 0.9651 0.7851 0.9762 0.060 Uiso calc R 1 1 . .
    C C13 1.0212(3) 1.0026(9) 1.0821(4) 0.0522(16) Uani d . 1 1 . .
    H H13A 1.0410 0.8927 1.0926 0.063 Uiso calc R 1 1 . .
    H H13B 1.0248 1.0620 1.1305 0.063 Uiso calc R 1 1 . .
loop_
    _atom_site_aniso_label
    _atom_site_aniso_U_11
    _atom_site_aniso_U_22
    _atom_site_aniso_U_33
    _atom_site_aniso_U_12
    _atom_site_aniso_U_13
    _atom_site_aniso_U_23
    Zn1 0.0232(5) 0.0463(6) 0.0345(5) 0.000 -0.0042(3) 0.000
    N1 0.057(4) 0.099(6) 0.076(4) 0.007(4) 0.010(4) 0.036(4)
    N2 0.024(2) 0.047(3) 0.034(2) 0.0000(19) -0.0029(18) -0.001(2)
    N3 0.023(2) 0.054(3) 0.033(2) -0.0007(19) -0.0043(18) -0.001(2)
    O1 0.069(4) 0.042(3) 0.063(4) 0.000 -0.035(3) 0.000
    O2 0.027(2) 0.086(3) 0.047(2) 0.004(2) 0.0023(18) -0.005(2)
    O3 0.047(3) 0.044(3) 0.054(4) 0.000 -0.019(3) 0.000
    O4 0.033(2) 0.076(3) 0.037(2) -0.001(2) -0.0075(17) -0.008(2)
    O5 0.069(5) 0.422(19) 0.157(8) 0.008(7) -0.027(5) 0.171(10)
    O6 0.126(7) 0.130(7) 0.210(10) -0.035(6) -0.019(6) 0.073(7)
    O7 0.127(7) 0.104(6) 0.276(13) -0.019(6) 0.054(8) 0.027(7)
    O8 0.055(3) 0.113(5) 0.137(6) 0.025(3) 0.004(3) -0.029(4)
    C1 0.025(3) 0.063(4) 0.031(3) 0.003(3) -0.002(2) -0.006(3)
    C2 0.024(3) 0.073(4) 0.041(3) 0.000(3) 0.003(2) -0.004(3)
    C3 0.034(3) 0.080(5) 0.034(3) -0.005(3) 0.004(2) -0.004(3)
    C4 0.025(3) 0.050(3) 0.033(3) -0.001(2) -0.006(2) -0.001(2)
    C5 0.031(3) 0.057(4) 0.033(3) -0.002(3) -0.005(2) 0.009(3)
    C6 0.029(3) 0.061(4) 0.040(3) -0.006(3) 0.002(2) 0.007(3)
    C7 0.024(3) 0.050(3) 0.035(3) -0.001(2) -0.007(2) -0.003(2)
    C8 0.037(3) 0.059(4) 0.031(3) 0.000(3) -0.007(2) 0.005(3)
    C9 0.029(3) 0.065(4) 0.037(3) -0.005(3) 0.002(2) 0.006(3)
    C10 0.029 0.049 0.040 -0.001 -0.010 0.002
    N4 0.018 0.055 0.029 -0.006 -0.006 -0.009
    C12 0.030 0.063 0.050 -0.006 -0.004 -0.014
    C13 0.027(3) 0.079(5) 0.043(3) -0.005(3) -0.009(2) -0.011(3)
_geom_special_details
;
 All esds (except the esd in the dihedral angle between two l.s. planes)
 are estimated using the full covariance matrix.  The cell esds are taken
 into account individually in the estimation of esds in distances, angles
 and torsion angles; correlations between esds in cell parameters are only
 used when they are defined by crystal symmetry.  An approximate (isotropic)
 treatment of cell esds is used for estimating esds involving l.s. planes.
;
loop_
    _geom_bond_atom_site_label_1
    _geom_bond_atom_site_label_2
    _geom_bond_site_symmetry_2
    _geom_bond_distance
    _geom_bond_publ_flag
    Zn1 O1 . 2.095(6) ?
    Zn1 O2 2_656 2.120(4) ?
    Zn1 O2 . 2.120(4) ?
    Zn1 O3 . 2.120(6) ?
    Zn1 N2 . 2.121(4) ?
    Zn1 N2 2_656 2.121(4) ?
    N1 O5 . 1.136(9) ?
    N1 O6 . 1.146(10) ?
    N1 O7 . 1.216(10) ?
    N2 C1 . 1.318(7) ?
    N2 C2 . 1.364(7) ?
    N3 C1 . 1.351(7) ?
    N3 C3 . 1.369(7) ?
    N3 C4 . 1.439(6) ?
    O1 H1A . 0.8391 ?
    O2 H2A . 0.8351 ?
    O2 H2B . 0.8465 ?
    O3 H3A . 0.8409 ?
    O4 C10 . 1.235(7) ?
    O8 H8A . 0.8490 ?
    O8 H8B . 0.8196 ?
    C1 H1 . 0.9300 ?
    C2 C3 . 1.344(8) ?
    C2 H2 . 0.9300 ?
    C3 H3 . 0.9300 ?
    C4 C5 . 1.375(8) ?
    C4 C9 . 1.379(8) ?
    C5 C6 . 1.384(7) ?
    C5 H5 . 0.9300 ?
    C6 C7 . 1.387(8) ?
    C6 H6 . 0.9300 ?
    C7 C8 . 1.383(8) ?
    C7 C10 . 1.501(7) ?
    C8 C9 . 1.386(8) ?
    C8 H8 . 0.9300 ?
    C9 H9 . 0.9300 ?
    C10 N4 . 1.342(7) ?
    N4 C12 . 1.466(7) ?
    N4 C13 . 1.471(6) ?
    C12 C13 5_777 1.489(9) ?
    C12 H12A . 0.9700 ?
    C12 H12B . 0.9700 ?
    C13 C12 5_777 1.489(9) ?
    C13 H13A . 0.9700 ?
    C13 H13B . 0.9700 ?
loop_
    _geom_angle_atom_site_label_1
    _geom_angle_atom_site_label_2
    _geom_angle_atom_site_label_3
    _geom_angle_site_symmetry_1
    _geom_angle_site_symmetry_3
    _geom_angle
    _geom_angle_publ_flag
    O1 Zn1 O2 . 2_656 90.45(13) ?
    O1 Zn1 O2 . . 90.45(13) ?
    O2 Zn1 O2 2_656 . 179.1(3) ?
    O1 Zn1 O3 . . 180.000(3) ?
    O2 Zn1 O3 2_656 . 89.55(13) ?
    O2 Zn1 O3 . . 89.55(13) ?
    O1 Zn1 N2 . . 92.45(13) ?
    O2 Zn1 N2 2_656 . 87.99(16) ?
    O2 Zn1 N2 . . 91.97(16) ?
    O3 Zn1 N2 . . 87.55(13) ?
    O1 Zn1 N2 . 2_656 92.45(13) ?
    O2 Zn1 N2 2_656 2_656 91.97(16) ?
    O2 Zn1 N2 . 2_656 87.99(16) ?
    O3 Zn1 N2 . 2_656 87.55(13) ?
    N2 Zn1 N2 . 2_656 175.1(3) ?
    O5 N1 O6 . . 119.8(11) ?
    O5 N1 O7 . . 124.1(11) ?
    O6 N1 O7 . . 116.1(9) ?
    C1 N2 C2 . . 105.2(4) ?
    C1 N2 Zn1 . . 129.2(4) ?
    C2 N2 Zn1 . . 125.3(4) ?
    C1 N3 C3 . . 106.5(4) ?
    C1 N3 C4 . . 125.9(5) ?
    C3 N3 C4 . . 127.5(5) ?
    Zn1 O1 H1A . . 129.4 ?
    Zn1 O2 H2A . . 121.3 ?
    Zn1 O2 H2B . . 123.2 ?
    H2A O2 H2B . . 94.3 ?
    Zn1 O3 H3A . . 126.8 ?
    H8A O8 H8B . . 108.6 ?
    N2 C1 N3 . . 111.5(5) ?
    N2 C1 H1 . . 124.3 ?
    N3 C1 H1 . . 124.3 ?
    C3 C2 N2 . . 110.5(5) ?
    C3 C2 H2 . . 124.8 ?
    N2 C2 H2 . . 124.8 ?
    C2 C3 N3 . . 106.3(5) ?
    C2 C3 H3 . . 126.8 ?
    N3 C3 H3 . . 126.8 ?
    C5 C4 C9 . . 121.5(5) ?
    C5 C4 N3 . . 119.4(5) ?
    C9 C4 N3 . . 119.1(5) ?
    C4 C5 C6 . . 118.8(5) ?
    C4 C5 H5 . . 120.6 ?
    C6 C5 H5 . . 120.6 ?
    C5 C6 C7 . . 121.1(5) ?
    C5 C6 H6 . . 119.4 ?
    C7 C6 H6 . . 119.4 ?
    C8 C7 C6 . . 118.6(5) ?
    C8 C7 C10 . . 117.5(5) ?
    C6 C7 C10 . . 123.8(5) ?
    C7 C8 C9 . . 121.1(5) ?
    C7 C8 H8 . . 119.5 ?
    C9 C8 H8 . . 119.5 ?
    C4 C9 C8 . . 118.7(5) ?
    C4 C9 H9 . . 120.6 ?
    C8 C9 H9 . . 120.6 ?
    O4 C10 N4 . . 121.4(5) ?
    O4 C10 C7 . . 118.2(5) ?
    N4 C10 C7 . . 120.4(5) ?
    C10 N4 C12 . . 127.1(4) ?
    C10 N4 C13 . . 120.4(4) ?
    C12 N4 C13 . . 111.6(4) ?
    N4 C12 C13 . 5_777 111.2(5) ?
    N4 C12 H12A . . 109.4 ?
    C13 C12 H12A 5_777 . 109.4 ?
    N4 C12 H12B . . 109.4 ?
    C13 C12 H12B 5_777 . 109.4 ?
    H12A C12 H12B . . 108.0 ?
    N4 C13 C12 . 5_777 109.3(5) ?
    N4 C13 H13A . . 109.8 ?
    C12 C13 H13A 5_777 . 109.8 ?
    N4 C13 H13B . . 109.8 ?
    C12 C13 H13B 5_777 . 109.8 ?
    H13A C13 H13B . . 108.3 ?
loop_
    _geom_hbond_atom_site_label_D
    _geom_hbond_atom_site_label_H
    _geom_hbond_atom_site_label_A
    _geom_hbond_site_symmetry_A
    _geom_hbond_distance_DH
    _geom_hbond_distance_HA
    _geom_hbond_distance_DA
    _geom_hbond_angle_DHA
    O1 H1A O4 7_667 0.84 1.96 2.795(6) 174
    O2 H2A O5 1_565 0.84 2.16 2.956(15) 159
    O2 H2A O6 1_565 0.84 2.32 3.060(10) 148
    O2 H2B O8 . 0.85 1.83 2.676(7) 176
    O3 H3A O4 7_677 0.84 1.99 2.804(6) 163
    O8 H8A O7 . 0.85 2.14 2.914(11) 151
    O8 H8B O7 4_656 0.82 2.14 2.926(11) 160
    C1 H1 O6 1_565 0.93 2.51 3.232(11) 135
    C5 H5 O6 1_565 0.93 2.59 3.485(12) 162
data_New_Global_Publ_Block
_journal_date_recd_electronic     2015-04-03
_journal_date_accepted     2015-04-19
_journal_name_full     'Acta Crystallographica, Section E'
_journal_year     2015
_journal_volume     71
_journal_issue      5
_journal_page_first     m120
_journal_page_last     m121
_journal_paper_category     HM
_journal_paper_doi     10.1107/S2056989015007719
_journal_coeditor_code     XU5847
_publ_contact_author_name     'Jia-Cheng Liu'
_publ_contact_author_address
;
College of Chemistry and Chemical Engineering
Northwest Normal University
Lanzhou 730070
People's Republic of China
;
_publ_contact_author_email     'jcliuchem@163.com'
_publ_contact_author_fax     ?
_publ_contact_author_phone     '13919027098'
_publ_section_title
;\
Crystal structure of
<i>catena</i>-poly[[[tetraaquazinc(II)]-\m-1,4-bis[4-(1<i>H</i>-imidazol-1-\
yl)benzoyl]piperazine] dinitrate monohydrate]
;
loop_
    _publ_author_name
    _publ_author_address
    'Hou, Chen'
;
College of Chemistry and Chemical Engineering
Northwest Normal University
Lanzhou 730070
Peoples Republic of China
;
    'Gan, Hong-Mei'
;
College of Chemistry and Chemical Engineering
Northwest Normal University
Lanzhou 730070
Peoples Republic of China
;
    'Liu, Jia-Cheng'
;
College of Chemistry and Chemical Engineering
Northwest Normal University
Lanzhou 730070
Peoples Republic of China
;
