# Supplementary material for: Crystal structure of catena-poly[[[tetra­aqua­zinc(II)]-μ-1,4-bis­[4-(1H-imidazol-1-yl)benzo­yl]piperazine] dinitrate monohydrate]
Source: Acta Crystallogr E Crystallogr Commun. 2015 Apr 25;71(Pt 5):m120–1. doi: 10.1107/S2056989015007719 (PMC4420132; doi:10.1107/S2056989015007719)
Supplement: Supplementary file 2 [file e-71-0m120-Isup2.hkl]

#
# h,k,l, Fc-squared, Fo-squared, sigma(Fo-squared) and status flag
#
data_I
_shelx_title ' 1 in C2/c'
_shelx_refln_list_code          4
_shelx_F_calc_maximum      503.56
_exptl_crystal_F_000      1504.00
_reflns_d_resolution_high  0.8347
 
loop_
 _symmetry_equiv_pos_as_xyz
 'x, y, z'
 '-x, y, -z+1/2'
 'x+1/2, y+1/2, z'
 '-x+1/2, y+1/2, -z+1/2'
 '-x, -y, -z'
 'x, -y, z-1/2'
 '-x+1/2, -y+1/2, -z'
 'x+1/2, -y+1/2, z-1/2'
 
_cell_length_a    22.0513
_cell_length_b     7.8861
_cell_length_c    17.8370
_cell_angle_alpha  90.000
_cell_angle_beta  102.650
_cell_angle_gamma  90.000
 
_shelx_F_squared_multiplier     1.000
 
loop_
 _refln_index_h
 _refln_index_k
 _refln_index_l
 _refln_F_squared_calc
 _refln_F_squared_meas
 _refln_F_squared_sigma
 _refln_observed_status
   4   0   0    10232.81     9468.12    184.49 o
   6   0   0    13022.77    14606.49    281.53 o
   8   0   0      815.70      821.10     79.07 o
  10   0   0      872.56      457.87     66.37 o
  12   0   0    16230.77    19125.51    465.77 o
  14   0   0    10316.89    11932.12    401.32 o
  16   0   0     7685.16     7727.93    346.93 o
  18   0   0     4892.25     5110.82    303.57 o
  20   0   0     2360.38     2403.15    221.39 o
  22   0   0      800.86      850.57    143.52 o
  24   0   0     1421.87     1252.61    181.37 o
   3   1   0     4484.31     5425.35    121.57 o
   5   1   0      663.79      630.30     38.31 o
   7   1   0     6222.68     6314.78    142.87 o
   9   1   0    15217.18    16262.94    591.68 o
  11   1   0      799.59      661.34     58.95 o
  13   1   0     9487.71    10046.73    250.01 o
  15   1   0     9225.63     9586.63    338.55 o
  17   1   0     6816.11     6729.81    238.62 o
  19   1   0     4074.33     4209.51    202.15 o
  21   1   0      368.25      506.01     77.93 o
  23   1   0      194.78      255.30     58.28 o
  25   1   0       96.42      123.07     48.53 o
   0   2   0   253573.52   233389.05    801.45 o
   2   2   0    25877.37    27176.57    242.53 o
   4   2   0     3553.83     3258.53     56.37 o
   6   2   0    16708.42    17412.11    308.30 o
   8   2   0       90.39      211.49     19.35 o
  10   2   0       44.09      112.11     24.95 o
  12   2   0     1950.01     2253.67    158.25 o
  14   2   0     8311.40     8668.66    241.95 o
  16   2   0      785.66      751.22     78.08 o
  18   2   0      735.44      630.77     75.70 o
  20   2   0     1774.06     1831.70    138.33 o
  22   2   0      108.42      130.61     40.75 o
  24   2   0      205.28      191.07     49.00 o
   1   3   0    15718.92    14956.18    178.62 o
   3   3   0      498.14      559.37     22.74 o
   5   3   0      551.53      652.50     29.67 o
   7   3   0     4155.96     3699.45     76.82 o
   9   3   0     3838.82     4473.20    109.50 o
  11   3   0       66.94       74.52     17.47 o
  13   3   0     4399.80     3753.28    134.23 o
  15   3   0     3478.54     3607.04    164.53 o
  17   3   0     4551.82     4731.64    203.44 o
  19   3   0     2343.31     2402.37    155.11 o
  21   3   0      201.05      205.06     49.85 o
  23   3   0      207.81      199.56     56.17 o
   0   4   0    50884.86    53918.66    372.81 o
   2   4   0    14756.56    13105.09    166.17 o
   4   4   0      376.80      438.05     32.35 o
   6   4   0     2686.89     2659.56     74.77 o
   8   4   0      293.41      389.84     51.27 o
  10   4   0        9.78       19.65     22.04 o
  12   4   0     3726.32     3925.74    156.57 o
  14   4   0     2609.98     2726.73    140.81 o
  16   4   0        4.02       -5.67     17.67 o
  18   4   0     1233.86     1315.47    113.88 o
  20   4   0      244.41      184.76     47.58 o
  22   4   0       32.42       51.69     67.33 o
   1   5   0     1008.95      975.66     41.89 o
   3   5   0      135.21       96.32     16.95 o
   5   5   0      366.74      448.74     32.69 o
   7   5   0      317.39      353.71     36.10 o
   9   5   0      363.57      248.60     39.03 o
  11   5   0      193.45      350.35     50.44 o
  13   5   0       46.94       81.60     31.06 o
  15   5   0      965.26      866.14    115.96 o
  17   5   0      859.52      921.25    128.90 o
  19   5   0      434.07      459.99     77.75 o
  21   5   0       57.67       68.98     33.63 o
   0   6   0     1302.73     2085.86    102.91 o
   2   6   0     1499.18     1401.57     60.31 o
   4   6   0      598.48      635.14     59.69 o
   6   6   0        0.10      116.58     25.90 o
   8   6   0        0.72       13.78     12.58 o
  10   6   0       15.52        3.49     21.72 o
  12   6   0       59.41       58.71     23.66 o
  14   6   0      463.60      425.77     53.31 o
  16   6   0      613.48      661.84     70.48 o
  18   6   0       40.61       27.32     23.65 o
   1   7   0        6.39       11.82     13.00 o
   3   7   0     1009.72      961.70     55.99 o
   5   7   0       92.69       43.15     18.52 o
   7   7   0      227.65      402.65     44.94 o
   9   7   0       67.30      100.03     26.06 o
  11   7   0       52.50       49.72     22.60 o
  13   7   0      102.01      100.69     39.80 o
  15   7   0       16.51      -11.61     33.42 o
  17   7   0       13.17      -34.86     33.04 o
   0   8   0       61.94      344.06    102.79 o
   2   8   0        1.80       42.68     59.18 o
   4   8   0      451.85      415.96     90.09 o
   6   8   0       36.26       16.34     42.41 o
   8   8   0      139.87      174.52     41.55 o
  10   8   0      251.03      199.59     47.77 o
  12   8   0      169.40      182.85     50.25 o
   1   9   0      143.33      260.51     67.26 o
   3   9   0      170.40      138.97     70.20 o
   5   9   0       11.09      185.21     83.86 o
   7   9   0       86.87      137.05     83.86 o
 -25   1   1      204.00      213.86     55.37 o
 -23   1   1        9.78       -8.91     28.99 o
 -21   1   1       21.86       21.00     28.99 o
 -19   1   1      449.80      506.40     71.22 o
 -17   1   1       30.06       70.14     28.36 o
 -15   1   1      154.22      100.40     29.64 o
 -13   1   1      242.49      182.69     34.88 o
 -11   1   1     2086.16     2188.38    104.78 o
  -9   1   1      183.09      274.73     33.69 o
  -7   1   1     3943.68     3606.06    102.08 o
  -5   1   1      120.68       90.76     10.20 o
  -3   1   1    11123.36    11924.21    153.34 o
   3   1   1     3082.17     3618.01     76.91 o
   5   1   1     1262.25     1203.39     59.18 o
   7   1   1     1859.20     1716.08     76.99 o
   9   1   1     1437.15     1638.24     85.61 o
  11   1   1       10.64       17.15     17.45 o
  13   1   1     5514.63     4868.81    177.70 o
  15   1   1       86.72       84.84     27.94 o
  17   1   1       47.50       74.12     27.42 o
  19   1   1      775.21      730.56     85.51 o
  21   1   1        0.80      -31.17     25.18 o
  23   1   1       28.15       48.83     32.42 o
  25   1   1       45.65       64.41     36.78 o
 -24   2   1       10.64       27.03     34.10 o
 -22   2   1       95.06       67.69     34.05 o
 -20   2   1      249.59      259.03     49.33 o
 -18   2   1     2741.06     2754.81    156.92 o
 -16   2   1      402.67      363.08     31.92 o
 -14   2   1     7409.57     7506.17    139.91 o
 -12   2   1       47.79        8.51      7.53 o
 -10   2   1      143.02      127.11     16.69 o
  -8   2   1      124.51      118.04     13.71 o
  -6   2   1     2793.60     2722.14     56.17 o
  -4   2   1     3360.81     3170.12     52.08 o
  -2   2   1     6927.29     7210.66     81.37 o
   0   2   1     5494.95     5737.51    105.75 o
   2   2   1     6254.97     5899.65     93.43 o
   4   2   1     1225.03     1208.71     33.68 o
   6   2   1       44.89       65.30     14.43 o
   8   2   1      788.02      778.35     56.08 o
  10   2   1      575.85      722.47     59.85 o
  12   2   1     1082.28     1312.08     99.91 o
  14   2   1      429.01      469.99     57.72 o
  16   2   1     1017.71      923.54     88.08 o
  18   2   1        9.79      -15.36     21.20 o
  20   2   1       56.74       13.53     24.20 o
  22   2   1      214.02      222.94     55.15 o
  24   2   1      421.09      418.84     77.93 o
 -23   3   1      390.85      414.61     75.06 o
 -21   3   1     1293.89     1228.69    114.12 o
 -19   3   1       91.68       49.77     81.10 o
 -17   3   1     1280.37     1430.59    109.27 o
 -15   3   1     2412.65     2667.34    202.16 o
 -13   3   1      131.43      159.56     25.53 o
 -11   3   1     4557.65     4140.91    108.17 o
  -9   3   1     2264.86     2719.04     81.46 o
  -7   3   1     9438.32     8672.51    129.90 o
  -5   3   1     3948.52     3875.75     79.48 o
  -3   3   1     6710.71     6319.36     75.89 o
  -1   3   1     8690.09     8856.54    150.19 o
   1   3   1     6634.59     6758.05     86.90 o
   3   3   1     6059.23     6162.63    106.00 o
   5   3   1      268.70      301.75     19.23 o
   7   3   1     1960.53     1602.58     64.23 o
   9   3   1      390.01      578.96     61.82 o
  11   3   1     1279.12     1226.47     64.68 o
  13   3   1     3392.28     3279.41    151.54 o
  15   3   1     3916.75     3705.93    194.67 o
  17   3   1     3297.13     3379.69    174.49 o
  19   3   1      505.46      565.02     77.59 o
  21   3   1      142.74      120.04     39.03 o
  23   3   1      185.95      162.58     51.83 o
 -22   4   1      110.09      177.16     47.26 o
 -20   4   1       40.71       72.81     28.42 o
 -18   4   1     4361.66     4222.45    160.83 o
 -16   4   1     1135.52      849.40     84.29 o
 -14   4   1    11196.52    12213.65    393.42 o
 -12   4   1     2101.66     2304.19    158.85 o
 -10   4   1     2306.37     2232.81    110.07 o
  -8   4   1      923.78      854.49     41.06 o
  -6   4   1     1069.80     1369.86     46.22 o
  -4   4   1     1157.23     1202.84     39.69 o
  -2   4   1    18381.70    18704.53    148.62 o
   0   4   1    16322.28    15910.59    161.00 o
   2   4   1     9903.10    10029.08    137.67 o
   4   4   1     4740.11     4234.42     90.83 o
   6   4   1     3127.00     3390.04    117.01 o
   8   4   1     2113.09     2097.66    132.74 o
  10   4   1     3620.29     3120.93    130.48 o
  12   4   1     6083.83     6353.27    201.33 o
  14   4   1     3530.66     3732.72    166.49 o
  16   4   1     2912.82     2987.38    177.54 o
  18   4   1       39.04       38.15     20.94 o
  20   4   1      814.52      950.47    102.92 o
  22   4   1      244.49      354.82     68.40 o
 -21   5   1      351.02      295.42     56.87 o
 -19   5   1      382.58      272.75     46.01 o
 -17   5   1     1207.74     1204.30     98.74 o
 -15   5   1     1133.14     1231.28     86.64 o
 -13   5   1       92.76       81.57     20.31 o
 -11   5   1     1649.91     1824.81     93.02 o
  -9   5   1     1681.42     1760.77     84.98 o
  -7   5   1     1494.12     1241.03     51.27 o
  -5   5   1     3645.85     3645.98    172.51 o
  -3   5   1      245.34      232.22     20.41 o
  -1   5   1     4221.46     4200.38     84.27 o
   1   5   1     4087.31     4145.09    111.07 o
   3   5   1      709.13      737.26     44.83 o
   5   5   1     2108.26     2341.58     96.73 o
   7   5   1      420.88      443.50     47.71 o
   9   5   1       67.54       80.26     23.89 o
  11   5   1      221.67      228.41     40.23 o
  13   5   1     2231.20     2293.65    181.13 o
  15   5   1     2294.72     2252.20    190.96 o
  17   5   1     1032.78     1017.58     99.53 o
  19   5   1      801.77      688.95     88.98 o
  21   5   1      121.09       35.75     44.80 o
 -20   6   1       18.54      -17.24     35.58 o
 -18   6   1      843.59      881.48     83.88 o
 -16   6   1      995.96     1151.59    124.39 o
 -14   6   1     1843.81     1401.60    172.25 o
 -12   6   1      316.90      340.55     50.41 o
 -10   6   1      426.47      451.53     53.17 o
  -8   6   1       64.72       82.51     17.96 o
  -6   6   1      148.63      186.65     33.44 o
  -4   6   1      453.00      366.91     39.09 o
  -2   6   1     3861.06     3844.29    146.15 o
   0   6   1     3278.17     3825.17     96.62 o
   2   6   1     1458.45     1519.52     65.50 o
   4   6   1      104.94       76.26     19.02 o
   6   6   1      523.61      564.77     83.98 o
   8   6   1      164.43      144.39     28.34 o
  10   6   1      989.19     1149.88     90.32 o
  12   6   1     2541.30     2724.09    149.91 o
  14   6   1      848.00      809.37     88.40 o
  16   6   1     1373.52     1409.77    103.41 o
  18   6   1       16.31      -18.46     24.73 o
 -17   7   1      793.03      699.28     97.08 o
 -15   7   1      768.59      996.35    240.43 o
 -13   7   1      417.92      442.61     70.62 o
 -11   7   1      439.63      567.48     78.07 o
  -9   7   1     1688.97     1815.18    131.01 o
  -7   7   1     1003.21      770.23     97.29 o
  -5   7   1     1160.08     1193.00     82.49 o
  -3   7   1     1161.43      930.81     93.59 o
  -1   7   1     2431.13     2000.71    177.41 o
   1   7   1     1894.11     1520.78    152.48 o
   3   7   1     1980.78     1657.32     89.19 o
   5   7   1     1341.95     1639.01    112.27 o
   7   7   1      496.52      572.90     53.65 o
   9   7   1      459.95      507.08     84.56 o
  11   7   1      245.23      258.20     39.10 o
  13   7   1      869.90      882.45    110.18 o
  15   7   1     1523.99     1581.94    112.07 o
  17   7   1      481.70      413.37    160.77 o
 -12   8   1      312.99      298.51     58.76 o
 -10   8   1      119.06       31.94     35.82 o
  -8   8   1      419.69      411.38     80.98 o
  -6   8   1      125.17      144.08     39.89 o
  -4   8   1      522.00      647.16     64.85 o
  -2   8   1     1504.63     1340.86     89.66 o
   0   8   1     1212.39      888.38    119.90 o
   2   8   1      706.69      751.37    141.36 o
   4   8   1      147.91       82.66     60.14 o
   6   8   1      306.98      254.28     49.10 o
   8   8   1      437.25      388.85    114.41 o
  10   8   1      423.61      391.31    105.90 o
  12   8   1     1037.04     1073.15    112.84 o
  -7   9   1      130.85      103.51     72.36 o
  -5   9   1       74.15       76.19     62.06 o
  -3   9   1       75.58      119.06     92.00 o
  -1   9   1      249.70      370.26     77.47 o
   1   9   1      119.23      221.39     92.48 o
   3   9   1       86.72      117.88     74.51 o
   5   9   1       30.81      -20.37     54.87 o
   7   9   1       11.80       17.49     39.53 o
 -26   0   2     1593.86     1546.83    203.66 o
 -24   0   2     1724.86     1757.44    207.01 o
 -22   0   2      518.48      734.36    127.23 o
 -20   0   2       40.59       61.82     51.99 o
 -18   0   2       47.45       35.94     35.46 o
 -16   0   2    18336.96    17418.15    503.63 o
 -14   0   2     9390.27     9824.16    350.77 o
 -12   0   2     6925.11     7151.94    273.62 o
 -10   0   2    19278.31    17329.74    380.48 o
  -8   0   2     1544.73     1328.32     94.40 o
  -6   0   2    46214.91    47445.76    472.48 o
  -4   0   2    30292.66    32516.05    318.42 o
   2   0   2      194.69      307.88     28.51 o
   4   0   2      412.32      844.82     61.82 o
   6   0   2    38526.73    38456.59    496.92 o
   8   0   2     9687.29    11134.51    302.37 o
  10   0   2    54780.38    58185.41    773.18 o
  12   0   2    25037.37    26455.71    574.31 o
  14   0   2    25463.86    27638.84    639.00 o
  16   0   2     7575.18     7391.06    353.64 o
  18   0   2     6195.90     5585.70    329.68 o
  20   0   2      129.56       88.17     54.39 o
  22   0   2      755.90      925.80    154.54 o
  24   0   2     1539.30     1615.36    211.08 o
 -25   1   2     1832.21     2149.45    167.25 o
 -23   1   2     2444.78     2199.39    158.75 o
 -21   1   2     3223.43     3434.94    188.64 o
 -19   1   2     2366.62     2416.52    149.08 o
 -17   1   2     2685.39     2749.04    147.73 o
 -15   1   2     1918.74     1943.31    114.86 o
 -13   1   2      279.72      277.51     40.90 o
 -11   1   2    16922.89    17962.36    290.69 o
  -9   1   2     8739.62     8803.64    147.05 o
  -7   1   2    10240.32    10158.36    171.25 o
  -5   1   2     4937.22     5132.60     69.43 o
  -3   1   2    25489.41    27384.51    210.62 o
  -1   1   2    40460.55    40356.59    318.66 o
   1   1   2    23526.28    24049.20    162.64 o
   3   1   2    25489.77    27822.31    285.24 o
   5   1   2    19052.39    20101.62    233.23 o
   7   1   2     1323.63     1397.44     72.16 o
   9   1   2    20812.24    25450.69    347.06 o
  11   1   2     6315.04     7774.12    211.72 o
  13   1   2     3239.39     3179.79    177.78 o
  15   1   2     9316.11     9273.52    312.07 o
  17   1   2     3690.88     3787.07    185.36 o
  19   1   2       15.70       -4.18     31.27 o
  21   1   2      709.81      635.47     88.91 o
  23   1   2      221.18      243.07     59.78 o
 -24   2   2      596.00      584.19     87.67 o
 -22   2   2       51.72      101.54     42.34 o
 -20   2   2       39.49       52.52     19.22 o
 -18   2   2      346.55      392.02     44.96 o
 -16   2   2     5655.95     5718.40    206.51 o
 -14   2   2     4607.81     4771.57    175.12 o
 -12   2   2       72.08       37.85     36.06 o
 -10   2   2     1599.33     1357.87     77.98 o
  -8   2   2     5220.35     4455.29     85.19 o
  -6   2   2     5749.00     5561.17     72.36 o
  -4   2   2     6618.56     6945.25     75.65 o
  -2   2   2   120344.19   108692.28   8137.04 o
   0   2   2    76035.16    81480.41    232.13 o
   2   2   2     5017.35     4918.18     75.34 o
   4   2   2     2432.70     2322.94     52.85 o
   6   2   2     1190.50     1266.42     45.11 o
   8   2   2      898.97      908.89     62.24 o
  10   2   2    14737.37    15237.36    282.57 o
  12   2   2     5909.66     6375.13    254.69 o
  14   2   2    11997.00    12342.90    302.43 o
  16   2   2     4302.08     3787.88    179.42 o
  18   2   2      743.44      529.52     76.31 o
  20   2   2       53.90       -8.48     25.91 o
  22   2   2      414.49      424.72     78.11 o
  24   2   2      224.36      296.62     77.87 o
 -23   3   2     1017.55     1041.72    113.88 o
 -21   3   2      874.18      722.74     71.04 o
 -19   3   2      835.09      670.06     63.87 o
 -17   3   2     1178.89     1399.34     85.74 o
 -15   3   2      630.97      852.26     63.09 o
 -13   3   2     1227.93      962.42     62.04 o
 -11   3   2     6082.58     6091.63    172.45 o
  -9   3   2     4969.28     5255.14    102.04 o
  -7   3   2    10184.93    10693.16    113.19 o
  -5   3   2     2443.80     2032.07     44.77 o
  -3   3   2     6774.26     6261.03     65.37 o
  -1   3   2     7038.29     7452.71     90.66 o
   1   3   2    11928.27    11554.38    108.67 o
   3   3   2    10453.60    10190.84    129.13 o
   5   3   2     6141.23     6371.55     98.18 o
   7   3   2     4104.52     3446.98    117.78 o
   9   3   2     1124.80     1077.25     72.88 o
  11   3   2      982.88     1261.10     86.15 o
  13   3   2     4083.51     4592.25    178.30 o
  15   3   2     2316.92     2300.46    248.46 o
  17   3   2      952.44     1010.96     96.87 o
  19   3   2       67.52       49.77     23.60 o
  21   3   2       32.97       18.02     22.97 o
  23   3   2      154.16      129.23     46.33 o
 -22   4   2      384.09      288.47     81.94 o
 -20   4   2       13.02      -40.31     43.13 o
 -18   4   2        3.37       29.46     22.53 o
 -16   4   2     3988.38     4304.71    181.65 o
 -14   4   2       57.72       40.65     17.71 o
 -12   4   2      863.27      999.42     65.77 o
 -10   4   2      370.27      252.93     24.27 o
  -8   4   2      189.05      222.39     18.21 o
  -6   4   2     2943.89     2757.26     60.85 o
  -4   4   2     5661.98     5326.62    105.39 o
  -2   4   2    19801.13    20880.83    159.06 o
   0   4   2      261.48      179.13     26.46 o
   2   4   2       76.53       87.04     14.07 o
   4   4   2        8.27       52.23     16.62 o
   6   4   2     1162.47     1208.28     96.56 o
   8   4   2     1171.80     1106.92     72.54 o
  10   4   2     1510.82     1605.94     94.90 o
  12   4   2     9581.75     9809.94    254.88 o
  14   4   2     1235.90      973.95     89.07 o
  16   4   2     4668.50     4499.27    202.46 o
  18   4   2     1007.83     1114.65    107.93 o
  20   4   2        6.99        3.67     41.09 o
  22   4   2       92.69      140.83     44.21 o
 -21   5   2      152.18       59.34     30.03 o
 -19   5   2       62.92       60.02     40.63 o
 -17   5   2       15.49      -40.50     28.29 o
 -15   5   2      133.32       98.17     27.47 o
 -13   5   2        4.43        5.69     17.44 o
 -11   5   2      550.23      616.04     52.62 o
  -9   5   2     1161.35     1208.36     78.80 o
  -7   5   2      677.72      816.02     39.37 o
  -5   5   2        9.19       -2.36      5.68 o
  -3   5   2     1373.81     1590.69     48.65 o
  -1   5   2      108.60       69.81     14.01 o
   1   5   2       60.09       62.97     11.01 o
   3   5   2     1697.44     1711.88     78.64 o
   5   5   2      533.17      419.07     43.05 o
   7   5   2        1.36       -2.89     15.15 o
   9   5   2        1.52      -12.22     20.13 o
  11   5   2        1.18      -34.50     31.15 o
  13   5   2      687.76      872.09     81.84 o
  15   5   2      114.88      149.89     53.31 o
  17   5   2       47.20       36.39     26.01 o
  19   5   2      206.51      264.42     57.66 o
  21   5   2       20.07      -15.83     34.50 o
 -20   6   2       62.41      -40.47     55.59 o
 -18   6   2      291.16      252.65     95.84 o
 -16   6   2      369.64      383.18     51.64 o
 -14   6   2       36.71       30.00     18.75 o
 -12   6   2      221.58      215.09     39.16 o
 -10   6   2       17.92       11.52     13.72 o
  -8   6   2       13.77       26.89     19.19 o
  -6   6   2       53.44       94.71     24.73 o
  -4   6   2      560.26      543.16     49.11 o
  -2   6   2     1009.35      945.93     64.29 o
   0   6   2      620.90      532.19     52.10 o
   2   6   2     2018.85     1795.60     75.69 o
   4   6   2       85.14      125.29     23.50 o
   6   6   2      181.60      158.34     31.96 o
   8   6   2       24.55       43.31     17.87 o
  10   6   2      187.80      104.64     29.28 o
  12   6   2      801.16      699.01     79.90 o
  14   6   2      221.60      276.35     53.20 o
  16   6   2     2038.20     2005.79    169.03 o
  18   6   2       50.27      122.67     59.66 o
 -17   7   2       14.98       13.67     29.35 o
 -15   7   2       34.66       53.16     31.77 o
 -13   7   2      179.93      226.80     54.04 o
 -11   7   2       18.23        8.98     62.89 o
  -9   7   2       67.66       77.62     39.41 o
  -7   7   2       25.14        0.41     23.14 o
  -5   7   2       26.50       36.87     18.61 o
  -3   7   2        1.85       50.56     22.56 o
  -1   7   2        3.97       19.35     15.70 o
   1   7   2       67.16       21.80     20.73 o
   3   7   2        0.25       28.40     18.72 o
   5   7   2      152.13      198.08     31.54 o
   7   7   2       15.04       39.14     20.71 o
   9   7   2      273.64      220.16     40.50 o
  11   7   2       82.56       50.24     28.65 o
  13   7   2       54.02       37.82     25.23 o
  15   7   2       95.58      103.08     36.21 o
 -14   8   2       89.42      180.66     46.83 o
 -12   8   2      185.02      176.95     49.50 o
 -10   8   2       33.43        3.06     61.34 o
  -8   8   2       34.72       73.66     69.00 o
  -6   8   2      207.89      290.92     47.28 o
  -4   8   2        2.10        0.00     39.36 o
  -2   8   2      162.82      143.87     37.07 o
   0   8   2      568.01      440.23     67.45 o
   2   8   2     1010.10      916.35     88.87 o
   4   8   2       43.99      -10.06     45.04 o
   6   8   2      100.62       55.28     27.81 o
   8   8   2       51.62       41.55     32.35 o
  10   8   2        8.88       32.05     32.01 o
  12   8   2       50.68       92.31     42.44 o
  -7   9   2        1.17      -10.78     54.15 o
  -5   9   2      116.62      156.40     99.91 o
  -3   9   2        1.11       44.47     30.50 o
  -1   9   2       13.00       -5.75     33.78 o
   1   9   2      119.53       99.19     63.01 o
   3   9   2        3.82      -78.59     61.58 o
   5   9   2      248.10      153.10     76.67 o
 -25   1   3       84.61       84.99     49.48 o
 -23   1   3       65.97       15.63     21.17 o
 -21   1   3       33.45       27.87     21.87 o
 -19   1   3      621.44      489.51     64.85 o
 -17   1   3      482.37      587.59     49.87 o
 -15   1   3      244.82      314.98     57.02 o
 -13   1   3     1747.68     1933.59     92.51 o
 -11   1   3     2012.64     2008.03     70.79 o
  -9   1   3       57.34       64.05     12.69 o
  -7   1   3      612.61      636.14     28.49 o
  -5   1   3    11131.12    11460.54    192.76 o
  -3   1   3     6184.56     6428.71    120.49 o
  -1   1   3     1161.67     1384.09     25.22 o
   1   1   3      602.79      704.01     24.72 o
   3   1   3    13737.55    14177.80    147.97 o
   5   1   3      150.21      190.50     24.89 o
   7   1   3     4965.10     5080.74    163.64 o
   9   1   3       10.65       19.45     30.91 o
  11   1   3      898.57      718.42     66.51 o
  13   1   3     2669.34     2699.33    137.65 o
  15   1   3      196.03      247.60     47.27 o
  17   1   3       93.12       72.33     34.35 o
  19   1   3      352.19      225.76     50.55 o
  21   1   3      192.57       80.66     32.34 o
  23   1   3        0.87       35.41     27.11 o
 -24   2   3      283.32      340.09     66.66 o
 -22   2   3      215.01      274.34     77.87 o
 -20   2   3      580.15      454.66     65.20 o
 -18   2   3       79.55       42.09     28.08 o
 -16   2   3      986.30     1099.93     70.52 o
 -14   2   3       37.14       33.53     14.87 o
 -12   2   3      203.48      174.57     24.93 o
 -10   2   3      191.40      135.63     17.20 o
  -8   2   3     3390.21     3385.34     59.46 o
  -6   2   3       12.09       13.04      4.94 o
  -4   2   3    27851.38    27864.53    439.42 o
  -2   2   3     4581.16     5135.84    122.53 o
   0   2   3    10881.65    11623.38    131.52 o
   2   2   3     5083.10     5787.52     85.65 o
   4   2   3       37.64       35.86      9.31 o
   6   2   3       21.27       27.29      8.82 o
   8   2   3     1558.32     1445.85     87.81 o
  10   2   3      538.31      497.81     69.72 o
  12   2   3     1354.96     1231.15     90.86 o
  14   2   3      364.28      368.32     54.11 o
  16   2   3      529.16      411.48     62.34 o
  18   2   3      550.44      643.85     81.91 o
  20   2   3       31.98       35.82     47.68 o
  22   2   3      165.75      146.17     61.10 o
  24   2   3       91.25       76.33     37.22 o
 -23   3   3      416.99      587.39    108.90 o
 -21   3   3      643.92      692.85    104.94 o
 -19   3   3      723.72      695.69     65.77 o
 -17   3   3      911.73     1067.26     75.69 o
 -15   3   3      731.34      721.67     57.84 o
 -13   3   3     5936.99     5961.24    222.82 o
 -11   3   3     5746.85     5439.48    138.13 o
  -9   3   3     2709.90     3026.03     94.27 o
  -7   3   3     6885.50     7671.52     95.54 o
  -5   3   3     2640.56     3068.38     63.28 o
  -3   3   3     5992.54     5494.89     80.53 o
  -1   3   3     6021.87     6047.04     63.20 o
   1   3   3     1048.41     1145.61     42.38 o
   3   3   3    26374.47    26126.99    212.70 o
   5   3   3     4884.10     5184.99    107.78 o
   7   3   3     1978.98     1530.11     80.76 o
   9   3   3     1483.50     1722.09     94.36 o
  11   3   3     1469.39     1650.90    100.62 o
  13   3   3     1376.13     1205.82     94.78 o
  15   3   3     1149.06      949.10    158.97 o
  17   3   3     1834.44     1817.32    131.65 o
  19   3   3      491.96      496.38     74.00 o
  21   3   3      455.84      434.37     79.55 o
  23   3   3      369.08      358.89    117.40 o
 -22   4   3      237.84      238.40     68.76 o
 -20   4   3     1959.28     2253.95    126.17 o
 -18   4   3      300.43      357.48     46.63 o
 -16   4   3     2323.46     2143.36    109.90 o
 -14   4   3      196.94      197.60     31.75 o
 -12   4   3     2508.08     2832.41    109.28 o
 -10   4   3     3146.77     3276.51     82.42 o
  -8   4   3     2796.23     2744.18     59.86 o
  -6   4   3     3197.23     3148.36     59.34 o
  -4   4   3    25421.18    26838.80    222.27 o
  -2   4   3     1780.84     1388.25     48.16 o
   0   4   3    16398.51    15385.78    211.80 o
   2   4   3       30.75       17.43      7.73 o
   4   4   3     6222.84     6266.96    147.96 o
   6   4   3     4871.41     4775.78    113.64 o
   8   4   3     4436.96     4580.23    151.17 o
  10   4   3     3242.94     2873.01    129.48 o
  12   4   3     3200.84     3457.60    154.85 o
  14   4   3     2405.83     2715.29    147.11 o
  16   4   3     1301.97     1297.63    110.25 o
  18   4   3      750.96      739.40    107.82 o
  20   4   3     1237.21     1219.05    124.59 o
  22   4   3      722.65      703.10     96.73 o
 -21   5   3      306.11      289.12     50.77 o
 -19   5   3      586.33      560.59     64.71 o
 -17   5   3      467.52      349.62     59.82 o
 -15   5   3       58.37       65.19     16.15 o
 -13   5   3     2687.04     2526.67    190.12 o
 -11   5   3     3351.88     3470.88    146.68 o
  -9   5   3     2113.92     2067.81     86.22 o
  -7   5   3     1140.47      975.88     44.65 o
  -5   5   3      158.54      191.52     16.79 o
  -3   5   3     1134.01     1240.89     54.44 o
  -1   5   3     1534.89     1417.14     87.52 o
   1   5   3     1417.88     1352.53     63.08 o
   3   5   3     2528.28     2406.61     95.04 o
   5   5   3     2986.21     3023.02    117.34 o
   7   5   3     1503.88     1553.30    127.23 o
   9   5   3     1069.81     1131.13    117.40 o
  11   5   3      698.18      585.98     64.04 o
  13   5   3     2201.58     2106.94    128.22 o
  15   5   3     1222.94     1204.36    104.74 o
  17   5   3      571.77      610.85     80.58 o
  19   5   3      345.75      312.97     59.32 o
 -20   6   3      613.12      757.14    104.94 o
 -18   6   3      218.58      175.42     52.18 o
 -16   6   3     1097.31     1287.25    123.35 o
 -14   6   3       55.37       96.04     35.43 o
 -12   6   3      324.59      288.95     39.13 o
 -10   6   3     1038.02      956.25    135.87 o
  -8   6   3      135.64      151.93     31.67 o
  -6   6   3      687.35      697.27     75.97 o
  -4   6   3     4023.64     3890.73    136.63 o
  -2   6   3     1206.82     1075.32     48.06 o
   0   6   3     1536.74     2067.22    160.77 o
   2   6   3       74.38       91.05     18.72 o
   4   6   3      780.97      774.08     59.80 o
   6   6   3     1192.60     1140.10    220.19 o
   8   6   3      481.87      518.05     60.11 o
  10   6   3      563.49      605.07     88.77 o
  12   6   3      501.33      517.93     68.96 o
  14   6   3      155.38      192.16     63.73 o
  16   6   3      331.54      427.68     91.77 o
  18   6   3      273.08      338.79     89.61 o
 -17   7   3      138.58       64.80     28.39 o
 -15   7   3      171.10      215.62     52.62 o
 -13   7   3     1040.05      938.94    113.57 o
 -11   7   3     1283.37     1191.50    111.19 o
  -9   7   3     2123.42     2119.15    142.05 o
  -7   7   3      886.60      891.60     74.50 o
  -5   7   3      677.54      899.42     71.66 o
  -3   7   3     1736.66     1795.67     99.50 o
  -1   7   3      972.40     1195.87     92.74 o
   1   7   3      785.09      681.38     50.55 o
   3   7   3     1103.84     1225.65    104.82 o
   5   7   3     1554.76     1501.17    124.05 o
   7   7   3     1113.95      904.85    125.07 o
   9   7   3     1255.66     1018.42    295.66 o
  11   7   3     1148.02     1008.71     94.68 o
  13   7   3     1664.22     1595.74    134.65 o
  15   7   3      642.30      878.03    100.32 o
 -14   8   3      143.14      130.40     41.39 o
 -12   8   3      204.38      271.30     59.09 o
 -10   8   3      237.75      226.25     94.76 o
  -8   8   3      243.88      386.75     54.20 o
  -6   8   3      623.38      506.84     60.34 o
  -4   8   3      915.29      794.27     73.07 o
  -2   8   3     1691.37     1628.22    118.46 o
   0   8   3      245.33      217.56     43.74 o
   2   8   3      481.42      592.12     96.68 o
   4   8   3      526.99      624.55     75.63 o
   6   8   3      460.48      521.88    116.20 o
   8   8   3      529.29      731.02     90.42 o
  10   8   3      348.78      351.21     68.40 o
  12   8   3      133.30      270.50    106.62 o
  -7   9   3       16.05       67.57     54.39 o
  -5   9   3       89.83      155.02     67.33 o
  -3   9   3       50.87      129.86     68.76 o
  -1   9   3       43.33      112.61     73.80 o
   1   9   3       37.71       17.97     33.30 o
   3   9   3        6.05      -22.04     38.10 o
   5   9   3      120.11       13.42     51.99 o
 -26   0   4      358.83      408.27    111.89 o
 -24   0   4      567.43      732.21    139.21 o
 -22   0   4     4054.20     3702.96    275.06 o
 -20   0   4     2288.73     2344.45    206.29 o
 -18   0   4    26746.13    27423.68    653.86 o
 -16   0   4      536.21      589.17     91.77 o
 -14   0   4     1683.11     1745.94    142.80 o
 -12   0   4    11316.62    11940.99    340.47 o
 -10   0   4    27921.51    28188.71    474.88 o
  -8   0   4     1329.78     1277.22     42.20 o
  -6   0   4    72294.55    73708.58    437.77 o
  -4   0   4    69105.24    69243.72    510.82 o
  -2   0   4    64710.67    67586.20    424.80 o
   0   0   4    83448.98    83960.67    497.40 o
   2   0   4    46227.27    47500.63    429.36 o
   4   0   4    13552.15    12999.52    269.31 o
   6   0   4    39570.61    40961.57    549.39 o
   8   0   4    17912.97    20313.43    434.87 o
  10   0   4     5729.86     5287.17    246.54 o
  12   0   4     3701.27     3379.26    214.20 o
  14   0   4      188.77      212.04     64.21 o
  16   0   4     1242.64     1364.02    158.37 o
  18   0   4     1135.12     1318.74    166.04 o
  20   0   4     7885.05     7220.46    416.90 o
  22   0   4     2566.75     2468.56    258.28 o
  24   0   4     1197.21      632.53    135.61 o
 -25   1   4     1097.65     1111.66    117.81 o
 -23   1   4      250.12      232.72     54.37 o
 -21   1   4      551.07      668.22     83.02 o
 -19   1   4      125.64      153.92     27.65 o
 -17   1   4      262.10      263.36     33.59 o
 -15   1   4      340.48      269.17     29.54 o
 -13   1   4     4892.36     4468.12    122.85 o
 -11   1   4    30319.85    31747.50    273.64 o
  -9   1   4    26522.45    29287.39    303.60 o
  -7   1   4      749.63      632.65     29.43 o
  -5   1   4      221.53      149.43     12.83 o
  -3   1   4      165.74      189.55     19.15 o
  -1   1   4     2088.92     2264.01     72.81 o
   1   1   4     9960.91     9626.50     86.08 o
   3   1   4    27683.76    29339.79    215.15 o
   5   1   4    22109.55    23133.63    343.62 o
   7   1   4     2987.49     3208.00    134.53 o
   9   1   4    19182.10    21320.08    334.49 o
  11   1   4     7528.19     8098.73    226.25 o
  13   1   4     7069.99     7044.73    233.97 o
  15   1   4     2704.23     2903.37    158.06 o
  17   1   4      536.06      580.80     77.49 o
  19   1   4     4072.61     3583.71    360.71 o
  21   1   4     1599.24     1721.86    266.67 o
  23   1   4      573.09      615.77     95.52 o
 -24   2   4      203.92      174.94     44.83 o
 -22   2   4      546.33      433.73     67.37 o
 -20   2   4     2159.29     2378.18    147.85 o
 -18   2   4    14565.49    14905.98    348.00 o
 -16   2   4      154.01      233.13     31.63 o
 -14   2   4     1773.59     1600.57     77.08 o
 -12   2   4     1738.75     1790.17     87.87 o
 -10   2   4     2965.64     3107.52     78.01 o
  -8   2   4    10406.16     9597.11    122.73 o
  -6   2   4      198.29      356.11     19.74 o
  -4   2   4       79.46      212.84     27.57 o
  -2   2   4     3225.12     3639.56    112.97 o
   0   2   4      950.27     1311.38     32.40 o
   2   2   4     1074.02     1020.96     37.80 o
   4   2   4    13949.51    13309.08    161.46 o
   6   2   4     4532.45     4244.36    128.84 o
   8   2   4     7020.09     7617.14    192.12 o
  10   2   4      845.48      632.27     62.43 o
  12   2   4      172.62      225.59     42.02 o
  14   2   4       45.07       36.51     22.74 o
  16   2   4       34.84       69.12     32.58 o
  18   2   4      189.38      148.44     43.55 o
  20   2   4     2944.99     2926.33    187.69 o
  22   2   4     1856.95     1840.79    172.39 o
 -25   3   4      338.62      287.75     87.69 o
 -23   3   4      382.67      451.88    100.63 o
 -21   3   4      183.51      296.62     77.15 o
 -19   3   4       70.08       80.48     29.50 o
 -17   3   4       10.87        4.06     27.19 o
 -15   3   4      184.99       39.84     16.28 o
 -13   3   4     4312.83     4435.79    133.26 o
 -11   3   4     6093.19     5905.06    141.72 o
  -9   3   4     9114.19     9143.19    124.42 o
  -7   3   4     1083.12     1223.41     51.14 o
  -5   3   4     4292.96     3791.89     74.02 o
  -3   3   4     1850.91     1330.96     94.40 o
  -1   3   4     2218.44     2514.06     67.71 o
   1   3   4    14115.06    13590.40    130.40 o
   3   3   4     6039.64     5704.36    102.01 o
   5   3   4     3271.27     3694.02     93.42 o
   7   3   4     1807.25     1624.50     93.92 o
   9   3   4     9023.76     9282.37    264.15 o
  11   3   4     3507.00     3478.98    149.33 o
  13   3   4     2949.23     2981.94    149.41 o
  15   3   4     1155.21      836.73     87.56 o
  17   3   4      766.24      714.85     84.48 o
  19   3   4     2514.04     2294.71    160.96 o
  21   3   4      657.68      723.86    101.95 o
 -22   4   4       50.64       15.67     34.74 o
 -20   4   4      692.76      437.71     56.50 o
 -18   4   4     4618.93     4734.78    170.88 o
 -16   4   4      508.95      510.94     53.00 o
 -14   4   4        8.94        5.35     14.64 o
 -12   4   4     4577.74     4798.57    140.29 o
 -10   4   4     3820.00     3540.58     79.30 o
  -8   4   4      395.77      563.63     39.06 o
  -6   4   4     3984.35     4798.17    103.67 o
  -4   4   4     2248.54     2109.09     55.37 o
  -2   4   4     4151.08     4212.49     84.32 o
   0   4   4      310.47      356.34     22.50 o
   2   4   4    10960.23    10604.90    177.96 o
   4   4   4     1587.67     1516.29     59.65 o
   6   4   4     6399.64     6670.01    168.02 o
   8   4   4     7762.08     7267.22    194.48 o
  10   4   4      183.16      279.69     71.04 o
  12   4   4       75.25      185.73     37.20 o
  14   4   4      578.42      514.61     87.45 o
  16   4   4      827.37      714.43     83.62 o
  18   4   4       19.09        9.90     38.46 o
  20   4   4      888.88      781.52     99.06 o
 -21   5   4        1.61        8.91     26.92 o
 -19   5   4       16.69       55.39     33.54 o
 -17   5   4       21.90       -4.35     13.99 o
 -15   5   4      315.13      314.67     71.14 o
 -13   5   4      550.15      560.57     55.25 o
 -11   5   4       17.85       26.31     15.58 o
  -9   5   4     1328.19     1316.78    110.33 o
  -7   5   4       26.86       92.33     10.87 o
  -5   5   4      152.60      217.81     28.57 o
  -3   5   4      321.74      415.48     31.03 o
  -1   5   4      564.31      434.08     24.55 o
   1   5   4       75.32      113.48     25.28 o
   3   5   4        1.61       12.05     11.20 o
   5   5   4      499.79      567.25    131.06 o
   7   5   4      158.29      105.66     40.25 o
   9   5   4     1567.51     1616.67     99.65 o
  11   5   4     1105.44      913.08    117.04 o
  13   5   4       23.59       33.52     30.55 o
  15   5   4      313.90      258.26     49.96 o
  17   5   4       40.59       10.24     18.69 o
  19   5   4      318.68      301.52     60.92 o
 -20   6   4      240.63      238.03     59.63 o
 -18   6   4      305.47      154.70     48.26 o
 -16   6   4       16.98       20.26     28.76 o
 -14   6   4       32.60       39.32     25.57 o
 -12   6   4      275.29      260.91     51.67 o
 -10   6   4       46.00       43.51     20.09 o
  -8   6   4        5.58       20.16      9.79 o
  -6   6   4        6.10       15.99     13.99 o
  -4   6   4       34.87       22.22     13.33 o
  -2   6   4     1510.74     1268.66    106.40 o
   0   6   4       20.80      122.27     22.13 o
   2   6   4      291.60      260.91     68.40 o
   4   6   4       78.38       27.57     17.25 o
   6   6   4      147.94       81.46     24.74 o
   8   6   4      107.05      117.49     30.92 o
  10   6   4       50.31       51.04     24.77 o
  12   6   4      944.52      882.19    122.67 o
  14   6   4      158.24      164.60     62.53 o
  16   6   4      877.26      666.56    121.95 o
  18   6   4       82.70       82.66     54.87 o
 -17   7   4       25.93       33.22     33.85 o
 -15   7   4      282.60      262.45     61.95 o
 -13   7   4        0.16      -35.90     35.70 o
 -11   7   4       16.79       39.86     32.69 o
  -9   7   4        7.94       29.69     33.95 o
  -7   7   4      233.71      317.01     47.39 o
  -5   7   4       31.74       44.11     19.38 o
  -3   7   4      100.92      138.65     36.60 o
  -1   7   4       45.31       46.17     53.19 o
   1   7   4        7.78       69.09     30.73 o
   3   7   4      530.53      653.62     90.33 o
   5   7   4       10.88        6.71     13.52 o
   7   7   4        7.45       48.95     22.39 o
   9   7   4       33.32       14.35     16.52 o
  11   7   4      193.88      200.76     47.55 o
  13   7   4       89.72      108.43     40.37 o
  15   7   4       26.66       26.93     27.79 o
 -12   8   4        6.50       28.54     28.67 o
 -10   8   4       35.03       24.56     26.01 o
  -8   8   4      147.12      222.46     41.07 o
  -6   8   4      124.64      108.20     39.17 o
  -4   8   4       15.96       22.36     29.41 o
  -2   8   4      992.58     1014.14     96.17 o
   0   8   4       25.69       34.32     22.88 o
   2   8   4        3.37      -19.24     30.67 o
   4   8   4      195.74      332.97     61.16 o
   6   8   4      107.20      136.69     39.41 o
   8   8   4       63.47      134.45     44.25 o
  10   8   4      143.41      115.41     41.76 o
  -7   9   4       81.93      122.03     39.12 o
  -5   9   4      132.39      266.87     54.62 o
  -3   9   4       21.44       11.26     37.38 o
  -1   9   4      103.35      203.42     86.01 o
   1   9   4       59.74      200.78     91.29 o
   3   9   4      129.55        0.72     42.89 o
   5   9   4       32.32       -1.20     36.42 o
 -25   1   5      187.49      208.60     54.11 o
 -23   1   5      211.24      161.15     44.54 o
 -21   1   5        1.32       -5.05     24.47 o
 -19   1   5        2.91       -1.79     26.81 o
 -17   1   5       47.59       63.38     20.79 o
 -15   1   5       14.78       41.62     20.18 o
 -13   1   5       46.20       52.57     19.19 o
 -11   1   5     1190.69      981.99     67.19 o
  -9   1   5     1670.97     1745.25     53.83 o
  -7   1   5     1500.99     1317.22     43.72 o
  -5   1   5        7.73       37.22     10.82 o
  -3   1   5     1208.89     1062.62     32.48 o
  -1   1   5       32.44       47.28      7.45 o
   1   1   5       11.87       54.31      9.34 o
   3   1   5      892.03      744.69     36.43 o
   5   1   5      837.61     1026.46     49.07 o
   7   1   5     5449.00     6436.76    170.90 o
   9   1   5        8.43       35.59     20.67 o
  11   1   5       43.87       -6.08     23.50 o
  13   1   5     1060.43     1029.86     90.38 o
  15   1   5      700.18      692.31     78.28 o
  17   1   5        2.78      -27.95     25.48 o
  19   1   5       34.08       19.47     22.61 o
  21   1   5      146.84      171.91     52.18 o
  23   1   5        7.76      -17.96     25.08 o
 -24   2   5       58.31       43.54     41.45 o
 -22   2   5      506.54      537.88     76.39 o
 -20   2   5      337.22      358.43     59.72 o
 -18   2   5      889.81      835.26     62.61 o
 -16   2   5        3.86        7.04     18.47 o
 -14   2   5     1215.94     1328.38     69.79 o
 -12   2   5      369.15      434.24     47.26 o
 -10   2   5      312.93      231.91     17.18 o
  -8   2   5     1993.59     2024.96     54.87 o
  -6   2   5     1994.61     2537.09     60.59 o
  -4   2   5     1546.44     1647.72     88.49 o
  -2   2   5      635.90      662.73     30.67 o
   0   2   5     4228.95     4633.87     69.28 o
   2   2   5     8669.19     9051.17    117.91 o
   4   2   5     3851.42     3890.94     90.67 o
   6   2   5     1649.10     1576.72     81.61 o
   8   2   5      508.78      493.72     91.41 o
  10   2   5     1683.48     1603.61     99.61 o
  12   2   5      555.96      640.17     69.12 o
  14   2   5      257.54      280.67     50.17 o
  16   2   5       47.09       80.61     31.05 o
  18   2   5     1663.48     1743.03    138.37 o
  20   2   5      506.41      575.17    154.54 o
  22   2   5      285.46      421.48     77.96 o
 -25   3   5      663.48      575.90    140.64 o
 -23   3   5      634.01      628.22     86.48 o
 -21   3   5     1000.04      886.56     96.24 o
 -19   3   5       50.81       29.83     20.48 o
 -17   3   5        5.55       21.68     15.05 o
 -15   3   5      868.74      965.44     66.26 o
 -13   3   5     1065.48     1189.32     69.17 o
 -11   3   5     4499.13     3892.76     76.66 o
  -9   3   5     3633.86     3836.51     68.99 o
  -7   3   5     3909.58     4244.52     56.95 o
  -5   3   5     6470.95     5671.00    212.76 o
  -3   3   5     1921.36     1645.55    108.30 o
  -1   3   5     1042.60     1007.10     35.02 o
   1   3   5     4096.35     4106.48     73.71 o
   3   3   5     6076.38     5618.07    154.50 o
   5   3   5     3975.22     4687.55    135.59 o
   7   3   5     3826.82     3903.81    138.11 o
   9   3   5        9.64       35.74     26.24 o
  11   3   5     6730.19     7656.00    228.71 o
  13   3   5      806.42      787.85     80.00 o
  15   3   5      304.10      263.85     51.43 o
  17   3   5     1666.48     1677.27    172.15 o
  19   3   5      474.29      476.27     76.81 o
  21   3   5      414.58      407.84     71.88 o
 -22   4   5      562.48      583.71     83.69 o
 -20   4   5      983.91      961.31     82.72 o
 -18   4   5     1665.14     1932.44    141.66 o
 -16   4   5      106.55       64.10     23.41 o
 -14   4   5     1732.74     1477.57    184.95 o
 -12   4   5     2894.85     3013.14    107.98 o
 -10   4   5     4621.41     4800.79     81.45 o
  -8   4   5     5644.17     5180.81     97.03 o
  -6   4   5    13023.02    11397.58    333.28 o
  -4   4   5       63.04      245.35     47.44 o
  -2   4   5     4784.22     4879.61    193.59 o
   0   4   5       46.60       98.98     11.83 o
   2   4   5     6183.02     6732.37    144.02 o
   4   4   5     9908.81     9688.89    152.91 o
   6   4   5     8786.24     8594.00    196.27 o
   8   4   5     3859.05     3829.82    144.07 o
  10   4   5     5279.89     5238.71    183.42 o
  12   4   5       49.91        4.07     21.35 o
  14   4   5     3163.92     3172.89    234.92 o
  16   4   5      196.50      216.82     47.38 o
  18   4   5     1948.93     1769.68    140.61 o
  20   4   5     1870.60     1634.53    144.21 o
 -21   5   5      495.26      459.60     83.65 o
 -19   5   5      163.00      251.27     96.68 o
 -17   5   5      101.03      110.13     29.99 o
 -15   5   5      485.17      533.84     76.58 o
 -13   5   5      653.11      487.44    109.36 o
 -11   5   5     2190.33     2362.88    140.62 o
  -9   5   5     1568.55     1787.33     71.49 o
  -7   5   5      261.45      148.42     17.62 o
  -5   5   5     3161.77     3140.86    182.33 o
  -3   5   5      371.43      438.94     66.37 o
  -1   5   5      290.45      215.04     15.96 o
   1   5   5     5101.97     5057.75    183.34 o
   3   5   5     1895.87     1918.19     70.95 o
   5   5   5     2935.47     3051.73    176.10 o
   7   5   5     1413.47     1573.60    148.31 o
   9   5   5      180.68      187.49     37.26 o
  11   5   5     1468.90     1596.21    109.01 o
  13   5   5      116.01      164.61     39.65 o
  15   5   5      424.49      453.96     66.96 o
  17   5   5      518.30      428.94     84.70 o
  19   5   5      633.06      651.32     88.96 o
 -20   6   5      516.19      522.70    124.47 o
 -18   6   5       65.72       48.83     40.97 o
 -16   6   5       75.10       88.04     33.68 o
 -14   6   5      274.61      237.12     55.72 o
 -12   6   5      664.13      671.22     83.61 o
 -10   6   5     1996.32     1888.43    100.19 o
  -8   6   5     2002.97     1980.45    103.09 o
  -6   6   5     3727.73     4073.06    169.82 o
  -4   6   5      240.96      233.55     65.53 o
  -2   6   5       98.24       35.70     29.71 o
   0   6   5      218.73      100.15     18.00 o
   2   6   5      693.35      690.00    124.59 o
   4   6   5     1228.59      970.65    264.51 o
   6   6   5     2255.76     1738.31    351.61 o
   8   6   5      932.25      958.81     83.01 o
  10   6   5     1107.67     1295.74    142.56 o
  12   6   5      468.53      423.37     87.45 o
  14   6   5      323.21      348.37     84.58 o
  16   6   5       37.36       55.39     62.53 o
 -17   7   5       74.38       62.25     31.71 o
 -15   7   5      339.34      480.21     81.83 o
 -13   7   5      797.58      818.52     96.01 o
 -11   7   5      480.06      525.31     58.97 o
  -9   7   5      796.15      788.55     71.20 o
  -7   7   5      615.58      784.01     81.24 o
  -5   7   5      906.33     1075.54     95.21 o
  -3   7   5     1165.28     1009.96     89.68 o
  -1   7   5      699.68      824.20    121.83 o
   1   7   5     2024.67     2046.39    158.61 o
   3   7   5     2324.96     2545.47    179.46 o
   5   7   5     1946.99     2228.24    173.95 o
   7   7   5      794.97      581.13    169.03 o
   9   7   5      460.12      381.12     57.21 o
  11   7   5      538.53      461.14     65.36 o
  13   7   5      147.03      122.13     65.53 o
 -12   8   5      642.75      534.78    112.13 o
 -10   8   5      499.41      510.56     72.28 o
  -8   8   5     1213.51     1244.54    109.98 o
  -6   8   5     1117.15     1240.36    152.74 o
  -4   8   5      412.64      455.71     64.47 o
  -2   8   5       30.63       84.76     33.38 o
   0   8   5       41.30       -7.97     27.19 o
   2   8   5      274.06      276.16     72.84 o
   4   8   5      810.70      849.34     95.50 o
   6   8   5      733.70      826.13    117.88 o
   8   8   5      866.89      915.74    135.13 o
  10   8   5      494.33      652.42    120.04 o
  -5   9   5       73.44      121.66     38.20 o
  -3   9   5       98.01       95.69     37.54 o
  -1   9   5       27.54      -42.89     43.37 o
   1   9   5       61.52      -28.51     44.09 o
   3   9   5      234.15      102.55     75.23 o
 -26   0   6      316.36      210.60     78.59 o
 -24   0   6     1483.70     1371.45    174.91 o
 -22   0   6     3160.72     3214.18    252.29 o
 -20   0   6     8165.96     8630.73    389.10 o
 -18   0   6     4024.92     4363.28    256.61 o
 -16   0   6     1639.85     1881.79    156.94 o
 -14   0   6     1659.92     1949.35    148.07 o
 -12   0   6     6948.85     6903.72    275.54 o
 -10   0   6    28954.75    29915.62    283.79 o
  -8   0   6    32718.02    34438.55    349.20 o
  -6   0   6    32136.48    30758.52    303.16 o
  -4   0   6    73823.30    72167.31    412.60 o
  -2   0   6     7992.34     8115.45    129.48 o
   0   0   6    33505.17    32986.14    385.75 o
   2   0   6    30561.40    30924.28    405.04 o
   4   0   6    50544.14    55343.09    616.48 o
   6   0   6    45825.76    46297.38    629.42 o
   8   0   6     5620.76     6031.59    255.65 o
  10   0   6     2582.83     3006.69    194.07 o
  12   0   6     4465.51     4247.56    249.90 o
  14   0   6      152.13      227.14     63.49 o
  16   0   6     1501.52     1571.75    178.50 o
  18   0   6    13625.25    12575.92    529.99 o
  20   0   6     5075.14     4770.36    351.49 o
  22   0   6     1025.90     1132.33    181.61 o
 -25   1   6     1174.37     1391.26    129.66 o
 -23   1   6     3163.91     3253.25    184.80 o
 -21   1   6     2914.25     2840.45    162.18 o
 -19   1   6     1355.01     1353.25    106.71 o
 -17   1   6     1886.63     2089.73    122.03 o
 -15   1   6     4349.37     4599.65    309.80 o
 -13   1   6     5695.12     5168.68    168.48 o
 -11   1   6     4326.73     4226.50    138.18 o
  -9   1   6      416.47      582.63     32.22 o
  -7   1   6    15631.50    16733.18    176.61 o
  -5   1   6     1157.70     1104.38     40.50 o
  -3   1   6     1644.12     1655.00     44.68 o
  -1   1   6     3416.89     4144.02     71.96 o
   1   1   6      155.36      210.16     21.79 o
   3   1   6    18736.34    19546.51    196.71 o
   5   1   6    15124.26    14801.12    242.03 o
   7   1   6    11696.53    12090.80    322.74 o
   9   1   6      895.45      747.76     72.72 o
  11   1   6     1058.82     1404.50     98.85 o
  13   1   6     1322.81     1233.22    100.61 o
  15   1   6     1779.49     2113.77    139.83 o
  17   1   6     5256.19     5676.78    246.49 o
  19   1   6     2262.71     2522.89    175.07 o
  21   1   6     1837.87     2113.71    205.09 o
 -24   2   6     1093.74     1059.31    128.30 o
 -22   2   6     1283.16     1421.44    121.25 o
 -20   2   6     4912.47     5478.84    225.05 o
 -18   2   6     2873.30     2539.23    142.87 o
 -16   2   6      240.53      220.76     40.62 o
 -14   2   6     1567.37     1760.95    102.40 o
 -12   2   6      647.17      915.74     67.05 o
 -10   2   6      780.54      952.65     48.03 o
  -8   2   6    36370.74    36237.03    259.42 o
  -6   2   6     7801.21     7592.33    178.74 o
  -4   2   6       17.43       16.67      7.22 o
  -2   2   6     6418.57     6311.18     72.41 o
   0   2   6     2385.54     2332.80     54.00 o
   2   2   6       24.61       55.95      8.85 o
   4   2   6    21442.67    23263.13    230.62 o
   6   2   6     7994.59     7804.38    188.28 o
   8   2   6      181.02      229.95     59.66 o
  10   2   6       89.86       47.51     18.56 o
  12   2   6      133.60       96.75     35.34 o
  14   2   6      277.24      234.18     54.39 o
  16   2   6     1535.43     1518.40    123.25 o
  18   2   6     5224.16     4821.77    234.47 o
  20   2   6     1409.31     1305.05    194.07 o
  22   2   6      499.22      548.22     89.18 o
 -23   3   6      965.54      908.56     99.99 o
 -21   3   6     1292.32     1510.31    131.30 o
 -19   3   6      530.33      418.89     61.46 o
 -17   3   6     1017.38      752.31     74.87 o
 -15   3   6     2442.24     2818.01    135.45 o
 -13   3   6     4279.07     4277.51    169.15 o
 -11   3   6     2457.49     2418.59     63.04 o
  -9   3   6       30.62      362.52     26.32 o
  -7   3   6     3734.58     4704.31     98.08 o
  -5   3   6     2202.52     2445.08    145.67 o
  -3   3   6      538.15      550.59     69.48 o
  -1   3   6      170.01      113.55     11.64 o
   1   3   6     2067.88     2017.53     54.22 o
   3   3   6    12649.69    12854.48    163.19 o
   5   3   6     3831.12     3498.59    122.24 o
   7   3   6    10247.40    10565.21    233.98 o
   9   3   6      960.24      970.64     78.52 o
  11   3   6      170.96      111.00     30.82 o
  13   3   6      790.29     1111.39     97.18 o
  15   3   6       81.27      196.77     51.87 o
  17   3   6     2419.46     2804.78    173.50 o
  19   3   6     1284.02     1445.65    132.36 o
  21   3   6      705.96      687.08     96.05 o
 -22   4   6     1711.89     1779.74    141.45 o
 -20   4   6      949.33      836.72    138.85 o
 -18   4   6      630.59      529.70     67.53 o
 -16   4   6        6.41       16.98     17.45 o
 -14   4   6      102.12      124.24     27.78 o
 -12   4   6      350.83      386.05     55.83 o
 -10   4   6     1920.21     1546.10     39.05 o
  -8   4   6     2932.10     2750.78    159.33 o
  -6   4   6     8830.86     8397.84    294.94 o
  -4   4   6     1114.07      756.64     83.62 o
  -2   4   6     9313.65     9103.93    271.46 o
   0   4   6      770.49      868.30     42.56 o
   2   4   6     2638.80     2453.32     67.98 o
   4   4   6     3511.46     3634.84    120.05 o
   6   4   6     2513.16     2787.51    115.69 o
   8   4   6      580.58      506.44     70.56 o
  10   4   6        8.96       35.38     22.33 o
  12   4   6     2328.29     2448.59    138.19 o
  14   4   6       27.67       -6.62     19.40 o
  16   4   6      831.58      678.65    132.86 o
  18   4   6     2745.89     2458.36    167.24 o
  20   4   6      939.87      754.78     99.60 o
 -21   5   6      309.51      209.41     79.31 o
 -19   5   6      139.78      157.17     77.63 o
 -17   5   6       18.38       85.51     39.37 o
 -15   5   6     1164.97      870.92    115.96 o
 -13   5   6      447.61      336.58    102.43 o
 -11   5   6       23.18        4.14     14.02 o
  -9   5   6        2.22        6.99      5.43 o
  -7   5   6       80.55       49.60     31.87 o
  -5   5   6        5.57       23.48     26.83 o
  -3   5   6       65.61       -7.91     17.97 o
  -1   5   6       45.90       41.56      7.26 o
   1   5   6       81.69      149.39     17.15 o
   3   5   6      985.39      928.79     65.89 o
   5   5   6     1156.47     1057.10    108.06 o
   7   5   6     1028.95      950.64     87.38 o
   9   5   6       33.37       41.10     23.50 o
  11   5   6      237.57      246.44     44.68 o
  13   5   6        3.31      -21.21     21.30 o
  15   5   6        8.77       18.48     20.21 o
  17   5   6      206.96      215.90     50.24 o
  19   5   6      125.17      188.46     70.44 o
 -20   6   6       17.71      -23.96     31.63 o
 -18   6   6      157.87      232.17     84.82 o
 -16   6   6      506.30      437.37     92.36 o
 -14   6   6       32.32       56.78     45.76 o
 -12   6   6       14.94       24.74     18.07 o
 -10   6   6       68.28       64.43     24.10 o
  -8   6   6       50.37       52.88     23.53 o
  -6   6   6     1368.00     1612.65    134.65 o
  -4   6   6      757.15      909.75    103.75 o
  -2   6   6     2911.02     2887.13    179.22 o
   0   6   6       47.02      344.78     66.85 o
   2   6   6      133.35       59.78     18.02 o
   4   6   6       97.45       61.22     26.00 o
   6   6   6        3.03       15.28     13.99 o
   8   6   6      470.10      313.39     70.44 o
  10   6   6        4.67       28.51     29.23 o
  12   6   6      431.77      468.57     64.25 o
  14   6   6      265.64      258.88     96.20 o
  16   6   6      160.42       70.30     84.82 o
 -17   7   6       14.71        6.71     39.05 o
 -15   7   6      152.64      197.67     69.24 o
 -13   7   6      182.89      159.09     63.25 o
 -11   7   6        8.48       16.23     24.92 o
  -9   7   6      184.11       58.52     58.58 o
  -7   7   6      314.17      299.31     53.51 o
  -5   7   6       59.61       93.54     33.00 o
  -3   7   6      249.00      203.85    133.69 o
  -1   7   6      297.92      437.26     76.19 o
   1   7   6       22.94       17.97     30.91 o
   3   7   6       21.71      158.61     53.19 o
   5   7   6        0.45       37.86     32.35 o
   7   7   6      102.46       55.02     46.84 o
   9   7   6      252.98      274.34     74.75 o
  11   7   6      351.90      246.84     48.41 o
  13   7   6       23.94        5.34     66.13 o
 -12   8   6      102.32      136.33     58.94 o
 -10   8   6       92.63      114.99     40.79 o
  -8   8   6       55.96       95.21     36.00 o
  -6   8   6       12.01       -0.29     27.55 o
  -4   8   6      431.72      438.14     65.21 o
  -2   8   6      229.90      192.42     48.98 o
   0   8   6       98.47       64.93     29.07 o
   2   8   6       82.34      157.41     49.36 o
   4   8   6      117.88      158.85     55.83 o
   6   8   6      111.89       88.89     39.29 o
   8   8   6      193.74      337.11     85.30 o
  10   8   6      136.86      132.26     53.91 o
  -3   9   6       45.45       95.77     41.81 o
  -1   9   6       26.97       -8.34     30.10 o
   1   9   6      152.12      248.46    102.07 o
 -25   1   7       42.01        5.41     74.04 o
 -23   1   7       98.55       59.93     29.29 o
 -21   1   7       13.17      -12.95     22.31 o
 -19   1   7       86.14       96.15     25.17 o
 -17   1   7      228.75      293.52     47.42 o
 -15   1   7      215.33      123.10     30.08 o
 -13   1   7       20.58        9.04     17.61 o
 -11   1   7       88.46      110.47     18.32 o
  -9   1   7       12.11       20.43     10.53 o
  -7   1   7     1019.53      886.18     41.13 o
  -5   1   7      511.19      405.77     26.09 o
  -3   1   7      717.03      719.14     31.85 o
  -1   1   7     1583.92     1463.78     47.17 o
   1   1   7      254.91      449.87     28.45 o
   3   1   7     3481.93     3533.37    110.86 o
   5   1   7      400.48      541.60     48.78 o
   7   1   7      800.06     1038.19     74.44 o
   9   1   7     3090.48     2646.94    128.31 o
  11   1   7      929.01      816.67     78.58 o
  13   1   7       32.98       46.02     47.32 o
  15   1   7      634.45      648.63     79.65 o
  17   1   7       20.37       69.95     30.68 o
  19   1   7      137.33      167.52     52.21 o
  21   1   7      266.11      468.24     84.77 o
 -24   2   7       92.90       11.67     30.11 o
 -22   2   7     1086.08     1004.89    102.37 o
 -20   2   7        4.80       -4.50     27.19 o
 -18   2   7       34.22       19.84     20.53 o
 -16   2   7       38.65       53.26     63.85 o
 -14   2   7      337.99      378.39     47.34 o
 -12   2   7      763.40     1074.92     57.71 o
 -10   2   7     1681.62     1468.01     60.90 o
  -8   2   7     5116.39     5083.34     95.61 o
  -6   2   7      682.01      738.25     30.54 o
  -4   2   7     1145.73     1103.01     60.34 o
  -2   2   7     3401.11     3913.31     66.00 o
   0   2   7       23.45        9.72      5.46 o
   2   2   7      573.95      465.05     41.28 o
   4   2   7     2547.73     2631.05    125.07 o
   6   2   7     1017.03      978.57     83.98 o
   8   2   7     1945.29     2169.93    112.54 o
  10   2   7       11.62      -33.60     22.82 o
  12   2   7     1533.66     1697.61    116.98 o
  14   2   7      704.88      585.18     75.30 o
  16   2   7      897.37      961.33    100.34 o
  18   2   7      483.40      548.29     82.34 o
  20   2   7      158.03      123.93     46.44 o
 -23   3   7      101.93       94.60     39.27 o
 -21   3   7      679.49      797.17     90.19 o
 -19   3   7      582.89      568.45     72.30 o
 -17   3   7      350.44      372.19     53.83 o
 -15   3   7     1781.94     1647.43    291.83 o
 -13   3   7     1318.74     1262.05     67.69 o
 -11   3   7     2478.95     2370.78     62.95 o
  -9   3   7      840.01      676.09     47.68 o
  -7   3   7     4195.50     4774.19     58.57 o
  -5   3   7     1173.39     1030.26     96.32 o
  -3   3   7     2553.78     2186.18    130.82 o
  -1   3   7     5228.59     5697.46     76.62 o
   1   3   7      672.91      727.79     29.21 o
   3   3   7     4734.68     4949.86    105.48 o
   5   3   7     2860.09     2614.27    110.14 o
   7   3   7      941.11     1077.81     78.21 o
   9   3   7     3302.52     2990.60    138.58 o
  11   3   7      338.59      416.68     57.17 o
  13   3   7     1123.11     1203.71    102.29 o
  15   3   7      368.50      362.08     61.65 o
  17   3   7      892.04      983.89    155.02 o
  19   3   7     1604.28     1641.67    144.46 o
  21   3   7      654.80      700.30    101.03 o
 -22   4   7     1725.43     1835.31    224.74 o
 -20   4   7      131.02      139.37     38.88 o
 -18   4   7      644.93      609.12    166.64 o
 -16   4   7       93.31       62.86     22.25 o
 -14   4   7      801.75      653.29    283.80 o
 -12   4   7     2100.76     2056.16     73.88 o
 -10   4   7     4556.01     4818.54     84.99 o
  -8   4   7     5888.48     6090.29    270.50 o
  -6   4   7     2847.11     2065.56    149.75 o
  -4   4   7     2001.38     2606.80    158.13 o
  -2   4   7       33.46       26.83     21.32 o
   0   4   7     5981.44     5888.33     84.12 o
   2   4   7     3643.67     3410.22     81.80 o
   4   4   7     9079.76     9374.81    197.89 o
   6   4   7     5774.19     5607.02    169.22 o
   8   4   7     6355.81     6283.59    196.69 o
  10   4   7      764.69      813.58     93.08 o
  12   4   7     1283.50     1263.69    103.00 o
  14   4   7       21.93       63.52     27.29 o
  16   4   7     3267.13     3250.20    186.30 o
  18   4   7     1003.83      951.07    164.72 o
 -21   5   7      314.11      398.21    107.10 o
 -19   5   7       71.51       11.50     37.14 o
 -17   5   7      248.27      195.03     81.70 o
 -15   5   7      838.42     1114.12    153.58 o
 -13   5   7      915.78      812.63    163.16 o
 -11   5   7     1483.40     1156.77    137.05 o
  -9   5   7     1748.27     1656.81    151.90 o
  -7   5   7     1773.16     1505.14    139.68 o
  -5   5   7     1638.87     1442.13    128.42 o
  -3   5   7      357.92      320.58     60.14 o
  -1   5   7      886.31      883.15     93.68 o
   1   5   7      884.65      907.60     41.59 o
   3   5   7      868.49     1016.37    107.34 o
   5   5   7     1218.24     1119.12     74.39 o
   7   5   7      476.44      612.24     50.09 o
   9   5   7     3641.38     3615.43    159.45 o
  11   5   7      414.65      417.98     58.90 o
  13   5   7      377.47      367.99     59.96 o
  15   5   7      704.02      816.57     94.17 o
  17   5   7      488.72      456.67     80.26 o
 -18   6   7      118.21      133.22     62.29 o
 -16   6   7      107.83      243.19     84.82 o
 -14   6   7      494.50      558.98    107.10 o
 -12   6   7      274.15      286.08     58.34 o
 -10   6   7     1320.03     1363.38    104.25 o
  -8   6   7      936.15      986.23     87.57 o
  -6   6   7      213.08      297.10     64.21 o
  -4   6   7      401.69      498.12     79.79 o
  -2   6   7       24.53       19.65     29.71 o
   0   6   7     1156.28     1006.78    108.78 o
   2   6   7     2097.50     2257.23    164.36 o
   4   6   7     1687.32     1253.34    419.77 o
   6   6   7     1503.32     1597.63    149.03 o
   8   6   7      910.99      696.51    109.50 o
  10   6   7       21.43       26.36     32.82 o
  12   6   7       79.03       63.02     35.82 o
  14   6   7      164.85      120.66     39.03 o
  16   6   7      664.89      601.40     85.62 o
 -17   7   7       86.55       17.01     45.28 o
 -15   7   7      365.47      317.94     87.45 o
 -13   7   7      931.79      905.91    138.73 o
 -11   7   7      736.58      775.88     85.61 o
  -9   7   7     1651.39     1638.79    121.73 o
  -7   7   7     1324.84     1712.67    125.46 o
  -5   7   7     1001.61     1193.81    114.17 o
  -3   7   7      333.85      297.10     66.85 o
  -1   7   7      555.23      603.54     91.77 o
   1   7   7      657.08      788.27    106.14 o
   3   7   7      617.65      656.49     98.71 o
   5   7   7      844.33      936.58    121.24 o
   7   7   7      945.22      868.40     86.97 o
   9   7   7     1454.00     1614.88    175.38 o
  11   7   7      766.53      792.34    133.22 o
  13   7   7      455.28      437.26    106.86 o
 -12   8   7      241.20      335.91     92.24 o
 -10   8   7      238.75      231.89     50.14 o
  -8   8   7      385.60      410.66     67.81 o
  -6   8   7      201.96      289.56     66.73 o
  -4   8   7       81.14       35.32     25.57 o
  -2   8   7      502.04      630.45     79.54 o
   0   8   7      392.60      409.95     81.70 o
   2   8   7     1245.55     1293.58    147.59 o
   4   8   7      930.47      988.57    131.78 o
   6   8   7      479.38      537.65    100.63 o
   8   8   7      440.35      588.45    115.49 o
 -26   0   8      594.17      545.56    123.63 o
 -24   0   8     1383.80     1242.54    175.86 o
 -22   0   8     3510.51     3298.76    266.67 o
 -20   0   8      404.13      163.40     47.20 o
 -18   0   8     3669.20     3153.08    229.77 o
 -16   0   8     2669.25     2690.66    199.34 o
 -14   0   8      784.94      780.60     99.91 o
 -12   0   8     2801.29     2154.65     87.49 o
 -10   0   8    33372.59    35279.07    566.40 o
  -8   0   8     4613.08     4337.89    172.99 o
  -6   0   8    10146.50     8997.55    235.28 o
  -4   0   8    12230.00    10908.09    239.60 o
  -2   0   8       26.18       14.14     12.70 o
   0   0   8      233.38      558.26     59.90 o
   2   0   8    33489.11    34958.50    349.28 o
   4   0   8    11692.22    13529.27    334.24 o
   6   0   8    12666.63    12171.96    349.81 o
   8   0   8    11169.09    10898.26    362.99 o
  10   0   8    21851.06    21958.49    556.10 o
  12   0   8      215.51       86.25     39.29 o
  14   0   8     9315.61     9011.45    412.11 o
  16   0   8     6456.03     6664.36    378.32 o
  18   0   8     3521.65     3630.36    297.82 o
  20   0   8     2129.05     2289.58    248.70 o
 -25   1   8      413.31      281.33     96.68 o
 -23   1   8      480.32      324.26     61.06 o
 -21   1   8      542.35      610.11     95.24 o
 -19   1   8      984.17      987.81     74.17 o
 -17   1   8     1595.44     1779.83    118.76 o
 -15   1   8     2113.54     2441.47    129.69 o
 -13   1   8      470.06      417.35     24.82 o
 -11   1   8      765.02      744.48     48.41 o
  -9   1   8    24761.68    28035.96    262.27 o
  -7   1   8    10067.49     9893.93    124.07 o
  -5   1   8     9545.88     8529.95    123.91 o
  -3   1   8     4672.27     4128.97     82.51 o
  -1   1   8     3321.01     3625.54     79.69 o
   1   1   8    16093.60    17382.02    233.93 o
   3   1   8     1545.72     1353.10     90.33 o
   5   1   8     2164.65     2297.76    103.41 o
   7   1   8     3324.27     3399.63    256.97 o
   9   1   8     2213.85     2066.99    143.52 o
  11   1   8     4460.07     4727.04    191.85 o
  13   1   8       72.17       35.17     29.71 o
  15   1   8     1062.34     1061.13    104.23 o
  17   1   8      826.03      893.36    100.80 o
  19   1   8     1004.47     1138.07    176.58 o
  21   1   8      846.54      704.38    100.66 o
 -24   2   8     1093.78     1208.54    158.97 o
 -22   2   8      812.64      797.36     89.94 o
 -20   2   8      420.71      399.42     61.92 o
 -18   2   8     2373.94     2775.63    147.45 o
 -16   2   8      311.56      195.25     33.32 o
 -14   2   8      769.96      645.72     63.70 o
 -12   2   8     1691.86     1796.03     97.12 o
 -10   2   8     2620.80     3149.08     88.04 o
  -8   2   8     4840.89     4403.05     90.21 o
  -6   2   8     1991.54     1754.45     49.16 o
  -4   2   8     4378.70     3570.42     70.75 o
  -2   2   8      224.98      356.33     22.68 o
   0   2   8      790.04     1057.80     42.76 o
   2   2   8     3629.49     3928.40    118.83 o
   4   2   8     3583.93     3891.59    131.38 o
   6   2   8     1946.01     1674.78     94.27 o
   8   2   8     4465.80     4296.83    163.05 o
  10   2   8    10995.59    10837.36    279.80 o
  12   2   8      751.90      741.63     79.37 o
  14   2   8     1505.21     1576.50    129.74 o
  16   2   8     3516.44     3330.01    190.55 o
  18   2   8      996.57     1241.36    122.20 o
  20   2   8      233.01      416.09     77.28 o
 -23   3   8      516.78      429.79     70.67 o
 -21   3   8      217.58      269.62     73.32 o
 -19   3   8      221.19      204.58     44.48 o
 -17   3   8      858.14      786.64     62.98 o
 -15   3   8      126.12      173.30     25.54 o
 -13   3   8      172.19      199.14     22.65 o
 -11   3   8      778.29     1018.99     48.89 o
  -9   3   8     9483.14     9020.81    151.30 o
  -7   3   8     5361.09     5318.63    139.58 o
  -5   3   8     7368.32     7491.69    264.03 o
  -3   3   8     6324.19     5266.69     99.70 o
  -1   3   8      658.69      674.43     30.25 o
   1   3   8     8870.07     9426.60    134.23 o
   3   3   8     1662.57     1632.57     62.96 o
   5   3   8      237.55      183.06     31.45 o
   7   3   8      111.75      205.46     46.48 o
   9   3   8      961.78     1185.73     93.20 o
  11   3   8     2565.63     2605.64    144.11 o
  13   3   8      369.17      403.19     61.12 o
  15   3   8      657.57      610.70     80.95 o
  17   3   8      630.07      779.06     98.25 o
  19   3   8      803.29      513.19     83.83 o
 -22   4   8      135.30      201.26     81.22 o
 -20   4   8      130.38      161.49     68.05 o
 -18   4   8      236.95      151.42     62.06 o
 -16   4   8     1890.59     1366.04    367.06 o
 -14   4   8      140.27      160.12     29.62 o
 -12   4   8      710.52      762.81     73.40 o
 -10   4   8     4061.64     3811.85     74.71 o
  -8   4   8     1034.58     1094.00    116.68 o
  -6   4   8      142.56       66.61     30.91 o
  -4   4   8     1138.72     1343.65    116.68 o
  -2   4   8      420.85      324.41     58.46 o
   0   4   8       45.72       59.23     11.02 o
   2   4   8     5112.11     5398.96    102.88 o
   4   4   8     1969.74     1862.47     92.09 o
   6   4   8     1085.17     1227.61     83.14 o
   8   4   8     6503.36     6009.88    198.50 o
  10   4   8     2607.21     2448.30    136.56 o
  12   4   8        8.32       55.39     27.07 o
  14   4   8      931.00      844.14    125.91 o
  16   4   8      817.69      860.01     99.53 o
  18   4   8      315.40      446.00     75.70 o
 -21   5   8        4.44       49.60     58.70 o
 -19   5   8       16.45       83.38     57.50 o
 -17   5   8       54.20      104.22     59.18 o
 -15   5   8      142.68      242.95     76.91 o
 -13   5   8       47.95       67.57     36.90 o
 -11   5   8        1.86      -65.89     50.32 o
  -9   5   8     1139.63     1456.02    146.15 o
  -7   5   8     2426.59     2408.42    176.58 o
  -5   5   8       78.89       11.50     30.19 o
  -3   5   8      272.83      222.82     52.47 o
  -1   5   8      929.73     1044.16    106.62 o
   1   5   8      289.87      384.07     64.93 o
   3   5   8        1.13       18.21     28.03 o
   5   5   8       36.92       54.82     18.50 o
   7   5   8     1407.10     1387.82     86.78 o
   9   5   8      147.62      257.84     46.84 o
  11   5   8      287.78      258.45     46.96 o
  13   5   8        0.94       -6.86     28.99 o
  15   5   8      452.66      476.33     73.52 o
  17   5   8       38.72      120.05     63.37 o
 -18   6   8        1.34       17.73     45.76 o
 -16   6   8      295.91      205.57     71.64 o
 -14   6   8       25.10      -27.07     42.41 o
 -12   6   8       58.35        0.85     19.29 o
 -10   6   8        8.14       -7.45     23.09 o
  -8   6   8        3.09       40.25     42.89 o
  -6   6   8      729.21      771.26    104.94 o
  -4   6   8      261.49      230.01     57.26 o
  -2   6   8     1687.95     1431.59    133.93 o
   0   6   8        4.23       32.11     21.32 o
   2   6   8        0.10        8.15     20.13 o
   4   6   8       41.32       22.52     28.03 o
   6   6   8        5.84        5.51     22.76 o
   8   6   8      351.12      410.67     88.89 o
  10   6   8      345.41      268.21     49.66 o
  12   6   8       62.61       -0.34     34.86 o
  14   6   8       52.69       45.45     21.62 o
 -15   7   8      202.43      188.32     71.40 o
 -13   7   8       32.93      -53.19     52.23 o
 -11   7   8        0.13       15.33     40.73 o
  -9   7   8       46.52       23.29     37.26 o
  -7   7   8       52.31       29.57     30.55 o
  -5   7   8       15.37       18.45     24.44 o
  -3   7   8       29.36       96.32     45.04 o
  -1   7   8        9.32      122.67     47.20 o
   1   7   8       22.31       21.08     27.79 o
   3   7   8       49.85       27.07     25.64 o
   5   7   8       42.72      -19.89     30.91 o
   7   7   8      721.65      760.93     97.99 o
   9   7   8       21.01       63.49     51.27 o
  11   7   8        2.20      -37.14     47.68 o
 -10   8   8       44.35       62.53     46.96 o
  -8   8   8       25.35      153.53     42.29 o
  -6   8   8      750.69      645.06     83.03 o
  -4   8   8      275.14      257.23     78.35 o
  -2   8   8      723.89      685.96    109.02 o
   0   8   8      129.98      183.29     56.31 o
   2   8   8       72.29      147.83     55.83 o
   4   8   8      159.03      277.21     74.99 o
   6   8   8      175.29      177.54     59.42 o
 -25   1   9        0.97      -64.60     47.08 o
 -23   1   9      113.00      115.92     40.02 o
 -21   1   9        1.66      -11.65     25.30 o
 -19   1   9        6.32      -31.93     31.40 o
 -17   1   9      398.57      452.12     61.88 o
 -15   1   9       96.45       19.57     34.50 o
 -13   1   9       46.32       39.99     12.60 o
 -11   1   9      152.10      245.32     37.22 o
  -9   1   9       80.27       90.50     40.25 o
  -7   1   9     1898.49     1930.06     80.05 o
  -5   1   9       11.51       34.63     13.24 o
  -3   1   9       11.81       18.63      7.73 o
  -1   1   9       17.69       -5.96     11.01 o
   1   1   9       33.80       12.38     16.27 o
   3   1   9      639.55      553.17     49.80 o
   5   1   9       10.62        3.63     25.40 o
   7   1   9      956.52     1220.79     86.35 o
   9   1   9     1996.76     1855.23    114.19 o
  11   1   9      185.91      152.39     35.56 o
  13   1   9        4.13      -15.81     24.92 o
  15   1   9      195.45      179.14     45.74 o
  17   1   9       48.55       52.28     28.55 o
  19   1   9        6.76        9.62     29.30 o
 -24   2   9      362.09      296.55     61.43 o
 -22   2   9        3.78        9.95     28.35 o
 -20   2   9      899.45      871.43     91.59 o
 -18   2   9       25.03       30.94     71.88 o
 -16   2   9      474.35      335.24     50.17 o
 -14   2   9      217.08      203.12     35.99 o
 -12   2   9      267.28      427.23     68.64 o
 -10   2   9       16.49       -5.97     13.40 o
  -8   2   9     1073.56      821.84     39.86 o
  -6   2   9       23.91       25.18      6.36 o
  -4   2   9     3239.95     3011.99     70.38 o
  -2   2   9      659.25      761.06     35.69 o
   0   2   9     1019.72      935.47     43.11 o
   2   2   9     1903.85     2196.10    106.50 o
   4   2   9      557.69      509.00     57.86 o
   6   2   9      128.00      120.38     30.63 o
   8   2   9       35.28      -11.34     18.04 o
  10   2   9       74.10       90.29     27.52 o
  12   2   9        9.33       11.51     32.59 o
  14   2   9     1449.10     1448.49    121.56 o
  16   2   9      115.51      172.99     47.99 o
  18   2   9      714.94      665.32    141.48 o
  20   2   9      226.91      160.38     49.20 o
 -23   3   9      245.96      213.24     80.26 o
 -21   3   9      208.94      192.64     63.25 o
 -19   3   9      409.28      262.59     49.81 o
 -17   3   9     1829.07     1551.32    112.73 o
 -15   3   9      655.72      616.03     73.20 o
 -13   3   9      351.67      358.72     44.08 o
 -11   3   9     1704.20     1756.02     70.26 o
  -9   3   9      666.11      569.08     29.49 o
  -7   3   9     4235.84     4825.68     69.11 o
  -5   3   9     1674.56     1530.71    128.06 o
  -3   3   9     1395.38     1192.19     37.88 o
  -1   3   9     2087.98     2153.79     68.66 o
   1   3   9      328.86      353.02     27.82 o
   3   3   9      657.17      589.79     52.50 o
   5   3   9     2636.14     2362.13    112.35 o
   7   3   9     7164.65     7661.16    220.27 o
   9   3   9     1134.58     1114.48     91.29 o
  11   3   9     1792.83     1968.07    130.20 o
  13   3   9      940.42      949.09     95.89 o
  15   3   9      107.80       93.32     59.90 o
  17   3   9      260.44      223.51     52.50 o
  19   3   9      188.67      246.89     72.72 o
 -22   4   9        3.56       -1.68     34.50 o
 -20   4   9      850.00      837.39    145.20 o
 -18   4   9      211.97      377.36     99.91 o
 -16   4   9     1468.41     1786.43    188.80 o
 -14   4   9      679.87      790.19    116.44 o
 -12   4   9     1335.98     1070.28    126.99 o
 -10   4   9     1408.36     1279.44    135.61 o
  -8   4   9     3396.98     3890.80    222.82 o
  -6   4   9     1621.20     1141.20    114.77 o
  -4   4   9     2938.77     2675.33    167.24 o
  -2   4   9     2195.40     2253.18     99.07 o
   0   4   9     5673.28     5906.43     97.50 o
   2   4   9     2818.74     2730.00    104.50 o
   4   4   9     2280.13     2574.80    113.18 o
   6   4   9     1610.84     1699.79    100.26 o
   8   4   9      955.21     1017.43     85.13 o
  10   4   9     1879.74     2058.67    129.56 o
  12   4   9       83.18       39.25     21.23 o
  14   4   9     4258.16     4292.82    287.75 o
  16   4   9     1817.67     1594.90    143.28 o
  18   4   9      889.44      902.47    171.67 o
 -21   5   9      223.42      180.42     70.68 o
 -19   5   9      385.75      609.29    129.86 o
 -17   5   9     1710.08     1433.26    181.61 o
 -15   5   9      554.27      591.56    113.81 o
 -13   5   9      202.15      101.59     44.09 o
 -11   5   9      416.26      506.99     95.12 o
  -9   5   9      198.08      212.04     58.94 o
  -7   5   9     1131.82     1273.21    131.30 o
  -5   5   9      882.03      853.92    106.14 o
  -3   5   9     1227.38     1149.10    117.64 o
  -1   5   9     1125.97     1180.49    117.40 o
   1   5   9     1039.39      998.88    109.02 o
   3   5   9      875.11      954.84     66.34 o
   5   5   9     1195.25      976.49    130.46 o
   7   5   9     2180.90     2375.82    135.42 o
   9   5   9     1051.21      961.70    134.77 o
  11   5   9      729.65      804.04     85.46 o
  13   5   9      137.87      214.08     50.34 o
  15   5   9      216.05      226.82     51.92 o
 -18   6   9       21.44       60.14     58.46 o
 -16   6   9      615.58      797.38    131.30 o
 -14   6   9      403.06      426.24     92.96 o
 -12   6   9      362.99      516.81    102.31 o
 -10   6   9     1091.44     1017.64     92.42 o
  -8   6   9     1003.78      898.25    120.52 o
  -6   6   9      444.60      522.32     90.81 o
  -4   6   9      770.35     1022.84    117.88 o
  -2   6   9      173.71      146.63     47.68 o
   0   6   9      936.32      973.24    112.13 o
   2   6   9      492.59      569.52     90.81 o
   4   6   9      153.57      261.64     64.69 o
   6   6   9      623.99      682.13    105.42 o
   8   6   9      177.67      254.45     74.51 o
  10   6   9      139.47       65.17     40.97 o
  12   6   9      225.47      225.70     74.27 o
  14   6   9     1071.51     1034.58    158.61 o
 -15   7   9      386.19      425.52    100.63 o
 -13   7   9      295.40      281.76     76.91 o
 -11   7   9       74.50        2.64     34.26 o
  -9   7   9      194.81      230.65     82.42 o
  -7   7   9      552.42      609.29    104.22 o
  -5   7   9      259.59      281.76     71.40 o
  -3   7   9     1327.60     1310.83    140.40 o
  -1   7   9     1112.65     1114.60    131.78 o
   1   7   9     1253.91     1111.49    129.86 o
   3   7   9      966.27      813.43    115.96 o
   5   7   9      705.33      785.16    116.68 o
   7   7   9     1002.24      993.72     97.70 o
   9   7   9      669.75      568.80    112.13 o
  11   7   9      206.10      221.87     80.26 o
 -10   8   9      351.55      246.78     78.59 o
  -8   8   9      329.02      258.56     57.26 o
  -6   8   9      421.76      400.73     67.49 o
  -4   8   9      190.66      205.81     68.05 o
  -2   8   9      223.13      260.44     68.52 o
   0   8   9      401.30      353.64     79.31 o
   2   8   9      269.97      449.00     87.45 o
   4   8   9      226.54      293.27     75.23 o
 -24   0  10       74.83       29.47     42.17 o
 -22   0  10      296.33      251.82     80.50 o
 -20   0  10     3924.82     4374.30    286.56 o
 -18   0  10     3082.72     3109.00    228.10 o
 -16   0  10     4986.05     5267.76    278.41 o
 -14   0  10     5776.85     6286.66    359.15 o
 -12   0  10     2953.59     2810.70    174.43 o
 -10   0  10     3224.61     2954.94    163.88 o
  -8   0  10     1509.40     1543.00    109.73 o
  -6   0  10      445.76      328.49     47.92 o
  -4   0  10    20277.17    19162.41    350.53 o
  -2   0  10     7247.13     6936.78    218.27 o
   0   0  10    29572.85    32300.66    500.52 o
   2   0  10     7826.19     7024.37    174.69 o
   4   0  10     4596.29     4746.40    217.55 o
   6   0  10     9107.17     8775.44    319.62 o
   8   0  10     7487.07     7825.21    325.13 o
  10   0  10     3883.42     3286.06    230.01 o
  12   0  10     8562.90     8613.24    392.94 o
  14   0  10     2444.62     2691.62    235.04 o
  16   0  10     2050.09     2459.69    239.60 o
  18   0  10      816.04      686.44    134.65 o
  20   0  10     1445.32     1274.65    192.64 o
 -25   1  10      128.48      174.72     69.72 o
 -23   1  10       34.43       74.88     32.48 o
 -21   1  10      268.66      276.20     79.31 o
 -19   1  10     1750.09     1619.35    120.27 o
 -17   1  10     1897.94     1754.24    188.20 o
 -15   1  10     2532.60     2659.19    134.13 o
 -13   1  10      866.95      861.48     73.32 o
 -11   1  10     2874.43     2866.59    115.71 o
  -9   1  10       22.96      122.21     85.66 o
  -7   1  10     4452.06     4603.04    149.51 o
  -5   1  10     6567.58     6552.73    144.24 o
  -3   1  10     4763.65     4301.01    118.40 o
  -1   1  10    11289.94    11679.67    362.75 o
   1   1  10      318.50      387.25     39.76 o
   3   1  10       94.84       68.41     20.35 o
   5   1  10     5214.74     4804.91    161.22 o
   7   1  10    12621.53    13104.18    289.60 o
   9   1  10    18485.63    17945.73    364.10 o
  11   1  10     1362.92     1284.50    126.27 o
  13   1  10     2871.29     2821.95    165.84 o
  15   1  10     2271.72     2417.51    164.15 o
  17   1  10      430.83      393.45    121.48 o
  19   1  10       80.41       26.78     21.05 o
 -24   2  10      189.43      255.21     55.61 o
 -22   2  10       26.69       -4.85     26.51 o
 -20   2  10     1936.67     1737.89    127.38 o
 -18   2  10     2604.72     3193.51    160.57 o
 -16   2  10      648.38      820.93     76.75 o
 -14   2  10     2377.89     2301.51    118.19 o
 -12   2  10     2539.87     2830.16    127.47 o
 -10   2  10      363.68      237.75     24.91 o
  -8   2  10      299.67      329.55     26.60 o
  -6   2  10     2858.94     2200.10     67.04 o
  -4   2  10      448.05      531.83     32.41 o
  -2   2  10     2593.68     2254.93     66.56 o
   0   2  10    14512.72    16803.28    247.71 o
   2   2  10      303.25      210.20     51.03 o
   4   2  10      384.37      471.39     49.32 o
   6   2  10     1320.85     1363.21     91.61 o
   8   2  10      579.57      654.77     91.89 o
  10   2  10     3629.90     3135.25    158.36 o
  12   2  10     2299.59     2411.79    149.58 o
  14   2  10      250.28      365.77     61.91 o
  16   2  10      811.48      854.45    100.77 o
  18   2  10      344.48      249.95     57.82 o
 -23   3  10        9.23       78.11     64.69 o
 -21   3  10       85.96      179.22     71.88 o
 -19   3  10      523.32      496.44    108.06 o
 -17   3  10     1156.81     1006.22     86.11 o
 -15   3  10     1747.36     1444.26     93.52 o
 -13   3  10      780.23      732.38     63.37 o
 -11   3  10     2063.43     2724.62    387.07 o
  -9   3  10       83.18        7.28      6.09 o
  -7   3  10       32.46       13.27      5.62 o
  -5   3  10     2054.82     2293.90     43.90 o
  -3   3  10     3287.60     3480.51     74.16 o
  -1   3  10     2278.23     2544.12     70.06 o
   1   3  10      116.90       59.82     34.98 o
   3   3  10      889.81     1169.91    102.91 o
   5   3  10     2039.63     1619.46     96.94 o
   7   3  10     9256.12     9347.61    250.04 o
   9   3  10     6492.58     6170.63    219.04 o
  11   3  10      702.04      586.44     77.15 o
  13   3  10     2019.60     2070.63    145.52 o
  15   3  10      330.70      285.28     58.79 o
  17   3  10      122.95      179.22     51.54 o
 -22   4  10       15.57       34.50     46.00 o
 -20   4  10      943.11      842.42    144.00 o
 -18   4  10      579.62      478.71    104.94 o
 -16   4  10      321.33      566.88    108.78 o
 -14   4  10      752.98      688.36    112.85 o
 -12   4  10      210.93      189.76     58.46 o
 -10   4  10      244.05      154.06     48.88 o
  -8   4  10      233.03      242.95     62.53 o
  -6   4  10     1961.19     1836.74    149.03 o
  -4   4  10      326.14      335.91     63.97 o
  -2   4  10     4294.87     4403.41    107.46 o
   0   4  10     2458.55     2414.05     67.51 o
   2   4  10      859.56      891.73     63.22 o
   4   4  10      196.38      200.75     36.42 o
   6   4  10      757.47      942.54     65.31 o
   8   4  10      600.10      702.19     73.81 o
  10   4  10      966.29      953.24     99.67 o
  12   4  10      425.88      507.68     72.79 o
  14   4  10     1881.08     1713.83    136.45 o
  16   4  10      313.93      446.89     75.23 o
 -19   5  10       56.95       30.19     41.21 o
 -17   5  10       96.09      109.73     52.47 o
 -15   5  10      499.55      323.45     82.90 o
 -13   5  10      465.13      395.81     80.98 o
 -11   5  10      144.00        0.72     34.26 o
  -9   5  10       58.72       11.26     29.23 o
  -7   5  10      169.61      111.17     48.40 o
  -5   5  10        1.17      -11.74     23.00 o
  -3   5  10        3.72       42.89     31.15 o
  -1   5  10      751.85      904.95    107.10 o
   1   5  10       11.75       25.16     33.30 o
   3   5  10       74.83       19.17     29.95 o
   5   5  10      102.85      100.34     28.15 o
   7   5  10     1930.66     1682.61     91.48 o
   9   5  10      743.33      708.05     77.54 o
  11   5  10       53.08       10.93     27.28 o
  13   5  10       49.33        6.18     26.47 o
  15   5  10        0.78       14.52     51.27 o
 -18   6  10       77.98       46.24     46.00 o
 -16   6  10       17.43       28.27     35.94 o
 -14   6  10       13.02       -4.79     31.87 o
 -12   6  10       35.98       51.75     45.76 o
 -10   6  10       29.46      122.19     57.26 o
  -8   6  10      176.78      174.67     57.50 o
  -6   6  10     1242.79     1145.75    131.54 o
  -4   6  10      734.75      842.18    111.17 o
  -2   6  10      274.10      343.58     73.32 o
   0   6  10      137.63      113.09     43.37 o
   2   6  10       61.29      102.07     43.37 o
   4   6  10       25.86        5.27     26.36 o
   6   6  10      141.05      130.82     51.51 o
   8   6  10      246.87      127.70     54.15 o
  10   6  10      330.06      244.87     75.71 o
  12   6  10       50.60       72.84     53.67 o
 -15   7  10       77.15      127.23     64.21 o
 -13   7  10        5.76       59.18     46.96 o
 -11   7  10        2.90      -41.21     42.41 o
  -9   7  10       43.81       77.51     34.56 o
  -7   7  10      816.01      823.25    118.12 o
  -5   7  10        6.60       -7.19     28.27 o
  -3   7  10       17.05       10.30     25.88 o
  -1   7  10       14.46      -35.46     36.90 o
   1   7  10        4.09        9.34     31.39 o
   3   7  10        0.39       51.75     38.10 o
   5   7  10      240.26       87.69     38.10 o
   7   7  10      424.88      308.36     86.73 o
   9   7  10        5.55       -8.15     32.59 o
  -8   8  10       98.08      125.73     37.79 o
  -6   8  10       33.93       23.06     22.36 o
  -4   8  10      589.64      620.55    107.10 o
  -2   8  10        4.05       20.84     28.03 o
   0   8  10       70.33       18.45     27.55 o
   2   8  10       59.44      167.48     60.14 o
 -23   1  11       29.04       36.64     29.09 o
 -21   1  11       83.39       64.06     31.49 o
 -19   1  11      242.07      227.51     45.13 o
 -17   1  11       43.62      113.01     36.67 o
 -15   1  11        9.57       17.32     20.62 o
 -13   1  11       13.70       25.80     17.01 o
 -11   1  11      108.15       60.76     17.18 o
  -9   1  11       72.29       68.05     57.50 o
  -7   1  11      327.48      309.39     35.82 o
  -5   1  11      610.05      597.24     46.17 o
  -3   1  11     1118.94     1112.69     64.21 o
  -1   1  11      283.80      210.98     50.08 o
   1   1  11       36.78       96.63     24.35 o
   3   1  11      535.62      483.34     41.35 o
   5   1  11        3.56      -12.07     18.17 o
   7   1  11        1.13       10.23     49.72 o
   9   1  11      353.60      185.63     42.42 o
  11   1  11       90.46      120.18     39.79 o
  13   1  11        2.47      -11.22     21.59 o
  15   1  11      172.86      190.71     51.37 o
  17   1  11      209.25      224.19     55.93 o
 -24   2  11       53.99       62.77     54.87 o
 -22   2  11      252.87      265.19     55.97 o
 -20   2  11        1.43       28.64     27.38 o
 -18   2  11      936.36      962.28    101.71 o
 -16   2  11      183.88      169.79     48.28 o
 -14   2  11      431.47      265.76     39.53 o
 -12   2  11      344.97      437.23     47.49 o
 -10   2  11      726.05      842.11     60.85 o
  -8   2  11       53.17       37.06     10.31 o
  -6   2  11      793.10      781.90     42.62 o
  -4   2  11        7.14       10.39     10.55 o
  -2   2  11     2238.68     2406.86     91.94 o
   0   2  11       17.13       12.46     19.89 o
   2   2  11       78.09       38.20     14.30 o
   4   2  11      175.90      157.43     32.51 o
   6   2  11      737.05      766.82     70.75 o
   8   2  11      294.47      383.55     56.06 o
  10   2  11      930.52      815.15     90.09 o
  12   2  11     1471.11     1517.44    121.61 o
  14   2  11      235.65      278.16     58.20 o
  16   2  11       40.93       81.43     42.86 o
  18   2  11       20.36        6.14     23.46 o
 -23   3  11       43.53      154.06     77.87 o
 -21   3  11      514.78      648.83    127.70 o
 -19   3  11     1593.60     1540.60    184.01 o
 -17   3  11      315.11      423.37     96.56 o
 -15   3  11      335.63      380.14     47.53 o
 -13   3  11       90.44      186.59     32.35 o
 -11   3  11       10.74       23.30     14.82 o
  -9   3  11     2118.48     2048.37    189.40 o
  -7   3  11     1051.68     1187.11     43.27 o
  -5   3  11     3728.73     3636.53     78.20 o
  -3   3  11     4812.58     4941.81     97.49 o
  -1   3  11     1798.97     1761.98     62.83 o
   1   3  11      863.83     1026.33     68.79 o
   3   3  11      155.51      305.19     41.44 o
   5   3  11      190.02      110.57     25.04 o
   7   3  11     1987.29     2327.62    130.10 o
   9   3  11      308.45      236.72     47.52 o
  11   3  11      290.69      230.40     49.63 o
  13   3  11     1294.87     1245.91    113.89 o
  15   3  11      713.16      664.96    119.44 o
  17   3  11      506.72      418.44     78.19 o
 -22   4  11      502.41      725.98    138.01 o
 -20   4  11       66.36      182.81     73.80 o
 -18   4  11     2077.05     1877.71    200.54 o
 -16   4  11      653.71      539.33    101.83 o
 -14   4  11      828.16      992.89    136.09 o
 -12   4  11      772.60      708.96    109.50 o
 -10   4  11     1120.92     1180.73    132.98 o
  -8   4  11       15.63      123.87     48.40 o
  -6   4  11     3525.06     2947.03    191.44 o
  -4   4  11      265.85      357.72     68.52 o
  -2   4  11     6024.36     5986.22    109.83 o
   0   4  11     2432.16     2856.98    103.51 o
   2   4  11     1191.63     1077.62     73.86 o
   4   4  11     1509.20     1403.38     91.79 o
   6   4  11     1366.49     1313.48     79.64 o
   8   4  11     1393.46     1294.73    102.13 o
  10   4  11     3892.30     4212.90    195.61 o
  12   4  11     2072.29     1919.57    141.04 o
  14   4  11     1072.76     1086.92    111.63 o
  16   4  11      287.03      291.03     92.96 o
 -19   5  11      818.56      749.70    135.13 o
 -17   5  11      274.96      156.22     64.93 o
 -15   5  11      213.00      254.45     74.27 o
 -13   5  11       53.92       61.58     41.21 o
 -11   5  11       92.05       85.54     44.33 o
  -9   5  11     1416.52     1203.25    138.49 o
  -7   5  11      477.76      474.40     84.58 o
  -5   5  11     2535.83     2394.28    179.94 o
  -3   5  11     2250.63     2090.48    165.80 o
  -1   5  11      635.17      617.20     90.81 o
   1   5  11      281.96      420.49     79.79 o
   3   5  11       63.13      108.06     46.00 o
   5   5  11      390.92      422.89     85.30 o
   7   5  11      713.49      758.32    117.88 o
   9   5  11      329.94      405.31     78.59 o
  11   5  11      897.18      899.66     96.02 o
  13   5  11      486.01      476.55     73.72 o
 -16   6  11      359.65      241.75     85.30 o
 -14   6  11      352.18      307.16     85.78 o
 -12   6  11       92.61      116.92     53.19 o
 -10   6  11      269.04      378.80     83.14 o
  -8   6  11        9.98       18.93     28.75 o
  -6   6  11      391.17      324.89     73.56 o
  -4   6  11      344.01      500.28     86.73 o
  -2   6  11     2113.06     2193.26    178.50 o
   0   6  11      821.70      751.85    108.30 o
   2   6  11      350.22      316.75     67.57 o
   4   6  11      147.62      206.05     61.10 o
   6   6  11      226.55      198.86     61.58 o
   8   6  11      196.84      152.62     64.69 o
  10   6  11      471.48      457.15    105.66 o
 -13   7  11      130.67      194.07     72.36 o
 -11   7  11      184.01      193.59     67.33 o
  -9   7  11      592.35      516.09     99.91 o
  -7   7  11      445.41      462.18     94.64 o
  -5   7  11     1007.16     1119.63    139.44 o
  -3   7  11     1033.61      987.14    127.47 o
  -1   7  11      537.81      500.76     91.53 o
   1   7  11      240.43      233.85     64.45 o
   3   7  11      118.18       83.38     51.75 o
   5   7  11      301.06      535.02     96.08 o
   7   7  11      741.10      743.23    130.58 o
  -6   8  11       65.83      144.72     61.10 o
  -4   8  11      302.58      130.10     52.95 o
  -2   8  11      788.52      731.49    118.84 o
   0   8  11      485.07      478.23     99.19 o
 -24   0  12       84.08       24.44     42.17 o
 -22   0  12      156.93      239.12     72.12 o
 -20   0  12     1327.38     1689.15    177.54 o
 -18   0  12      650.91     1021.16    132.02 o
 -16   0  12     3214.93     2863.89    201.02 o
 -14   0  12     1190.47     1427.75    132.02 o
 -12   0  12       83.07      329.68     68.05 o
 -10   0  12     3136.95     2988.24    172.03 o
  -8   0  12     8116.21     8093.55    262.84 o
  -6   0  12     1818.73     2101.02    130.34 o
  -4   0  12    25541.23    25718.71    451.88 o
  -2   0  12    24223.16    25562.98    466.49 o
   0   0  12     1936.89     2197.57    145.67 o
   2   0  12     1427.06     1373.94     84.87 o
   4   0  12      723.13      993.36    108.30 o
   6   0  12      881.88     1130.41    126.75 o
   8   0  12      125.04       80.98     40.73 o
  10   0  12    26867.16    26208.21    679.97 o
  12   0  12     7567.34     6650.47    366.10 o
  14   0  12     7428.88     6980.39    395.33 o
  16   0  12      354.26      445.41    111.41 o
  18   0  12       10.80      117.40     65.17 o
 -23   1  12      504.41      376.23     65.98 o
 -21   1  12     2237.77     2255.25    147.02 o
 -19   1  12     3340.43     3155.09    164.63 o
 -17   1  12     4345.91     4104.87    175.75 o
 -15   1  12      539.72      685.76    122.91 o
 -13   1  12       19.72       27.31     18.82 o
 -11   1  12      189.82      231.80     36.71 o
  -9   1  12      172.73      173.16     30.46 o
  -7   1  12     3839.70     4109.22    128.14 o
  -5   1  12     4646.04     4902.29    137.20 o
  -3   1  12     7077.61     6584.18    163.96 o
  -1   1  12     1978.60     1752.09     88.67 o
   1   1  12     2436.18     2617.49    112.03 o
   3   1  12     1757.24     1685.64     79.67 o
   5   1  12     3336.96     3316.09    144.25 o
   7   1  12     2069.26     2031.60    121.84 o
   9   1  12      119.85      119.81     37.23 o
  11   1  12     2051.90     1999.21    138.73 o
  13   1  12      848.99      908.71    113.45 o
  15   1  12      341.82      496.99     78.94 o
  17   1  12      750.07      769.86    101.05 o
 -22   2  12       92.68      192.40     74.51 o
 -20   2  12      374.87      452.29     66.02 o
 -18   2  12      750.59      960.35     87.44 o
 -16   2  12     1212.32     1207.65     88.70 o
 -14   2  12      169.27      158.37     44.68 o
 -12   2  12      307.81      347.23     42.98 o
 -10   2  12      122.54      168.95     28.05 o
  -8   2  12     1549.48     1602.64     79.20 o
  -6   2  12     1184.20      996.72     87.21 o
  -4   2  12     6690.02     6778.94    162.34 o
  -2   2  12     7556.31     7856.67    176.33 o
   0   2  12      984.31     1294.16     77.35 o
   2   2  12       45.62       20.03     16.30 o
   4   2  12      119.83      185.00     43.15 o
   6   2  12       18.09       65.02     25.53 o
   8   2  12      562.95      533.99     67.37 o
  10   2  12    13171.32    13424.16    346.95 o
  12   2  12     4137.93     3438.65    187.04 o
  14   2  12     1200.14     1183.57    117.60 o
  16   2  12        8.67        4.01     36.54 o
 -21   3  12     1030.59      784.92    138.01 o
 -19   3  12     1350.16     1360.67    171.55 o
 -17   3  12     1969.45     1687.95    178.98 o
 -15   3  12       74.50       86.01     42.41 o
 -13   3  12       32.85       45.60     16.35 o
 -11   3  12      129.32       59.17     31.99 o
  -9   3  12      392.43      434.12     39.53 o
  -7   3  12     1918.57     2008.99    159.21 o
  -5   3  12     2258.45     2295.85    122.07 o
  -3   3  12     5970.29     6439.72    387.67 o
  -1   3  12      397.09      274.09     51.75 o
   1   3  12      488.20      330.72     42.48 o
   3   3  12      539.20      768.16     69.36 o
   5   3  12     1473.91     1291.87     77.41 o
   7   3  12      534.88      651.64     72.24 o
   9   3  12       59.93      160.85     43.56 o
  11   3  12      920.81     1043.18    103.77 o
  13   3  12     1149.22     1178.23    114.99 o
  15   3  12      336.67      335.27     72.24 o
 -20   4  12      105.35      154.78     70.92 o
 -18   4  12      116.54      134.89     53.67 o
 -16   4  12      873.43      898.01    136.57 o
 -14   4  12      249.08      227.14     71.40 o
 -12   4  12        3.80        2.64     32.59 o
 -10   4  12      501.88      529.99     91.05 o
  -8   4  12     1453.18     1615.12    151.90 o
  -6   4  12       30.30       28.51     37.38 o
  -4   4  12     2870.17     3075.45    196.47 o
  -2   4  12     3725.63     4131.11    228.33 o
   0   4  12      586.85      603.20     73.92 o
   2   4  12      809.80     1166.46     80.03 o
   4   4  12      557.85      492.36     56.24 o
   6   4  12        3.42       13.87     19.60 o
   8   4  12       70.25      113.97     56.78 o
  10   4  12     3185.71     2710.70    162.83 o
  12   4  12     1926.42     2118.66    151.99 o
  14   4  12      350.12      239.34     88.17 o
 -19   5  12      363.85      337.83     93.68 o
 -17   5  12      322.24      297.58     81.94 o
 -15   5  12       51.89       19.65     38.34 o
 -13   5  12        1.45       61.10     40.01 o
 -11   5  12      322.64      276.25     72.84 o
  -9   5  12       23.31       73.32     40.73 o
  -7   5  12      923.31     1032.18    125.07 o
  -5   5  12      195.94      342.14     73.80 o
  -3   5  12      417.88      493.09     86.25 o
  -1   5  12       82.22       33.06     30.91 o
   1   5  12        6.51      -17.25     33.54 o
   3   5  12       77.91       80.03     41.69 o
   5   5  12      477.46      368.02     80.26 o
   7   5  12      259.96      256.13     78.35 o
   9   5  12        8.10        8.87     31.15 o
  11   5  12      141.81      243.43     77.15 o
  13   5  12       20.58        5.27     34.26 o
 -16   6  12       55.21        3.35     29.71 o
 -14   6  12       33.87       74.04     46.48 o
 -12   6  12       17.99       19.41     38.57 o
 -10   6  12       46.23      104.22     61.34 o
  -8   6  12       20.56        9.58     35.46 o
  -6   6  12      169.58      145.67     56.31 o
  -4   6  12      208.43      197.91     55.83 o
  -2   6  12       67.42       54.39     38.10 o
   0   6  12       73.84      102.07     50.55 o
   2   6  12       17.25       86.49     44.56 o
   4   6  12       16.23       35.94     33.78 o
   6   6  12       47.69       66.11     31.71 o
   8   6  12      122.15      101.83     61.10 o
  10   6  12       88.88       41.45     35.70 o
 -11   7  12      284.30      176.58     61.58 o
  -9   7  12       10.34       11.74     27.79 o
  -7   7  12        3.96        5.51     29.23 o
  -5   7  12        7.33       49.60     49.60 o
  -3   7  12       13.93       -5.99     31.15 o
  -1   7  12       65.23       70.20     40.49 o
   1   7  12        9.73       38.34     37.86 o
   3   7  12      181.41      265.71     80.98 o
   5   7  12       31.97       -3.11     34.26 o
 -23   1  13       18.11       38.26     47.32 o
 -21   1  13       18.00       55.51     29.58 o
 -19   1  13        8.53      -28.75     19.17 o
 -17   1  13       87.27       78.51     27.05 o
 -15   1  13       36.09       10.09     20.61 o
 -13   1  13      113.66       74.65     21.63 o
 -11   1  13      393.73      398.69     48.17 o
  -9   1  13       12.68        9.32     17.70 o
  -7   1  13      310.79      391.68     41.23 o
  -5   1  13       68.27       77.21     21.87 o
  -3   1  13        2.01       -0.37     12.61 o
  -1   1  13      119.47      120.71     20.65 o
   1   1  13       13.24      -13.42     13.74 o
   3   1  13      310.42      231.84     30.41 o
   5   1  13      840.28      709.15     69.49 o
   7   1  13       12.86       19.48     21.44 o
   9   1  13      460.48      444.82     64.40 o
  11   1  13      412.69      440.15     68.72 o
  13   1  13        6.26       16.62     72.72 o
  15   1  13       23.47       30.66     24.08 o
 -22   2  13       36.08       93.68     53.67 o
 -20   2  13      485.27      409.23     93.68 o
 -18   2  13       91.25      172.34     55.95 o
 -16   2  13      213.16      217.44     40.20 o
 -14   2  13       67.55       30.04     27.55 o
 -12   2  13       28.13       25.54     20.25 o
 -10   2  13      138.44      131.25     28.49 o
  -8   2  13      706.88      715.22    125.67 o
  -6   2  13        7.09       12.36     11.42 o
  -4   2  13     5358.07     5099.47    148.95 o
  -2   2  13      679.87      782.03     59.52 o
   0   2  13      344.46      368.30     43.67 o
   2   2  13        9.45      -15.44     21.31 o
   4   2  13        3.24        1.18     14.10 o
   6   2  13       26.79      -40.39     26.92 o
   8   2  13      741.29      755.34     97.04 o
  10   2  13       14.52       59.86     31.92 o
  12   2  13     1252.74     1304.85    118.68 o
  14   2  13      104.53      111.52     38.46 o
  16   2  13       53.40       57.41     69.36 o
 -21   3  13      215.56      190.24     75.23 o
 -19   3  13      189.01       73.08     36.42 o
 -17   3  13      434.59      426.24     90.81 o
 -15   3  13      485.23      505.55     97.52 o
 -13   3  13      460.88      408.03     80.98 o
 -11   3  13     1646.10     1778.28    165.32 o
  -9   3  13      180.50      186.66     28.92 o
  -7   3  13     1607.78     1588.53     90.69 o
  -5   3  13      905.98      936.51     69.12 o
  -3   3  13      198.59      242.20     37.26 o
  -1   3  13      784.16      730.78     59.49 o
   1   3  13      500.23      401.46     71.88 o
   3   3  13      758.43      941.65    114.05 o
   5   3  13     2278.95     1865.27     97.23 o
   7   3  13      489.16      519.16     66.24 o
   9   3  13     1836.39     1860.85    131.36 o
  11   3  13      540.11      590.04    115.72 o
  13   3  13      499.65      626.79     88.80 o
  15   3  13      363.79      290.36     64.57 o
 -20   4  13      534.20      343.34     91.53 o
 -18   4  13      290.22      427.92     98.71 o
 -16   4  13      483.21      618.64    116.68 o
 -14   4  13      286.52      276.73     74.27 o
 -12   4  13      392.83      497.16     96.08 o
 -10   4  13        7.54      -17.97     38.81 o
  -8   4  13     1306.47     1400.44    143.28 o
  -6   4  13      740.09      609.53     93.68 o
  -4   4  13     7330.11     7127.50    309.32 o
  -2   4  13     1318.19     1358.51    138.01 o
   0   4  13     1225.29     1426.55    143.28 o
   2   4  13      411.41      347.89     75.71 o
   4   4  13      565.81      710.88     70.41 o
   6   4  13       69.18       62.61     24.42 o
   8   4  13     2074.70     1947.45    133.58 o
  10   4  13     1066.37     1191.74    111.58 o
  12   4  13     2577.79     2704.01    240.55 o
 -17   5  13      335.57      323.93     86.73 o
 -15   5  13      260.65      309.32     89.13 o
 -13   5  13      260.29      272.18     75.71 o
 -11   5  13      779.33      775.33    120.04 o
  -9   5  13       95.04       67.57     41.93 o
  -7   5  13      865.21     1087.05    133.22 o
  -5   5  13      972.18     1118.19    133.69 o
  -3   5  13      318.67      431.75     80.26 o
  -1   5  13      409.60      319.62     75.47 o
   1   5  13      219.53      262.60     70.68 o
   3   5  13      406.27      465.54     92.24 o
   5   5  13     1996.57     1756.96    178.98 o
   7   5  13       64.32       57.74     41.93 o
   9   5  13      674.54      715.91    133.22 o
  11   5  13      668.93      658.41    128.66 o
 -14   6  13      204.61      205.33     80.74 o
 -12   6  13      113.55      115.96     54.39 o
 -10   6  13       41.60      101.35     49.12 o
  -8   6  13      312.79      410.43     88.41 o
  -6   6  13      275.95      182.81     53.43 o
  -4   6  13     2239.52     1892.57    175.86 o
  -2   6  13      373.55      278.89     67.57 o
   0   6  13      121.53       91.29     39.53 o
   2   6  13      132.09      190.96     69.24 o
   4   6  13       20.90       10.54     27.79 o
   6   6  13       75.98      110.31     79.55 o
   8   6  13      710.79      768.14    134.65 o
  -9   7  13      199.40       97.52     46.24 o
  -7   7  13      474.11      507.46     99.19 o
  -5   7  13      600.02      736.76    116.68 o
  -3   7  13      478.92      502.19     97.04 o
  -1   7  13      184.12      270.50     80.26 o
   1   7  13      182.91      296.86     74.75 o
   3   7  13      479.52      504.83    101.35 o
 -22   0  14      935.46      772.94    124.11 o
 -20   0  14      552.71      433.43     88.17 o
 -18   0  14     1676.48     1348.21    149.03 o
 -16   0  14      665.59      569.52     92.24 o
 -14   0  14     2068.55     2452.50    182.09 o
 -12   0  14      724.86      815.35    100.39 o
 -10   0  14      852.53     1060.21    106.86 o
  -8   0  14      815.05      695.07     82.66 o
  -6   0  14     5451.94     5428.53    225.22 o
  -4   0  14     5120.39     5089.98    223.30 o
  -2   0  14     3686.97     3786.10    197.91 o
   0   0  14     1724.78     1838.66    146.15 o
   2   0  14     1800.97     1573.67    136.57 o
   4   0  14     1136.21     1128.02    123.63 o
   6   0  14     2508.71     2338.46    188.32 o
   8   0  14    15260.86    13867.34    488.54 o
  10   0  14     2464.55     2368.41    215.16 o
  12   0  14     1366.66     1288.55    172.51 o
  14   0  14      404.06      501.23    114.29 o
 -23   1  14      312.59      380.79     64.23 o
 -21   1  14      130.41       97.15     69.48 o
 -19   1  14      231.47      340.17     55.25 o
 -17   1  14      218.68      142.12     32.23 o
 -15   1  14      230.15      288.45     45.20 o
 -13   1  14     2862.10     2795.23    131.38 o
 -11   1  14     4125.32     4064.97    148.09 o
  -9   1  14     5776.47     5703.24    166.83 o
  -7   1  14     2398.75     2454.35    108.10 o
  -5   1  14     4472.12     4221.98    141.36 o
  -3   1  14     1354.50     1140.67     75.35 o
  -1   1  14      778.01      763.82     51.54 o
   1   1  14      644.01      845.23     70.60 o
   3   1  14     1917.54     1984.81    100.07 o
   5   1  14      124.53      222.13     41.81 o
   7   1  14      105.64      152.72     40.72 o
   9   1  14     3608.54     3602.25    182.80 o
  11   1  14     2350.12     2278.27    154.56 o
  13   1  14     1533.80     1238.72    121.70 o
  15   1  14     1118.56     1014.30    119.68 o
 -22   2  14      402.71      290.39     76.91 o
 -20   2  14      131.70       61.34     38.81 o
 -18   2  14     1098.68      910.46    127.23 o
 -16   2  14      106.28      206.87     40.90 o
 -14   2  14      317.75      331.40     45.74 o
 -12   2  14     1051.78      954.41     71.58 o
 -10   2  14      126.77      136.09     54.51 o
  -8   2  14     2090.36     1765.04     90.26 o
  -6   2  14     4697.39     5097.21    153.60 o
  -4   2  14     1728.63     1810.76     72.99 o
  -2   2  14      370.10      287.07     38.68 o
   0   2  14      374.65      507.55    107.22 o
   2   2  14       44.62       11.93     24.44 o
   4   2  14       67.41       20.48     19.22 o
   6   2  14      730.92      789.63     79.93 o
   8   2  14     5913.99     5373.87    219.85 o
  10   2  14      897.25     1116.93    105.50 o
  12   2  14      515.80      482.26     74.34 o
  14   2  14       13.65       -6.57     24.56 o
 -21   3  14      130.75      116.44     57.98 o
 -19   3  14       68.82      119.80     50.32 o
 -17   3  14       88.21      -80.03     59.18 o
 -15   3  14      258.11      333.04     81.70 o
 -13   3  14      734.81      509.86     94.16 o
 -11   3  14     2195.35     2337.26    190.00 o
  -9   3  14     3112.16     3126.49    209.17 o
  -7   3  14      475.32      423.21     44.52 o
  -5   3  14     1656.10     1520.96    140.16 o
  -3   3  14      860.15      956.44     67.45 o
  -1   3  14      331.28      420.78     48.30 o
   1   3  14      270.47      418.61     51.90 o
   3   3  14     1539.90     1705.00    109.07 o
   5   3  14       43.75       61.38     21.97 o
   7   3  14      309.82      466.40     65.25 o
   9   3  14     1258.10     1199.67    108.69 o
  11   3  14      607.41      591.95     83.00 o
  13   3  14      822.84      658.04    308.00 o
 -18   4  14       92.02       37.62     45.52 o
 -16   4  14        1.46      -71.40     55.11 o
 -14   4  14      212.49      167.24     61.34 o
 -12   4  14      371.38      416.18     89.61 o
 -10   4  14       46.52       49.60     26.83 o
  -8   4  14       46.80        1.44     31.15 o
  -6   4  14     1332.21     1316.82    139.92 o
  -4   4  14      847.62      955.75    117.40 o
  -2   4  14      211.33      134.17     40.73 o
   0   4  14       38.66      -37.62     36.18 o
   2   4  14       75.42       46.72     36.18 o
   4   4  14       78.12       76.91     44.80 o
   6   4  14      167.31      195.51     59.42 o
   8   4  14     4091.18     4039.35    295.66 o
  10   4  14      992.29     1077.74    111.15 o
  12   4  14       67.11      116.29     43.97 o
 -17   5  14       27.45       13.18     39.05 o
 -15   5  14        1.39        1.68     36.90 o
 -13   5  14       58.82      257.57     84.10 o
 -11   5  14      829.94      995.76    138.49 o
  -9   5  14      182.64       21.80     29.47 o
  -7   5  14      103.32       35.94     32.82 o
  -5   5  14      439.08      322.26     74.75 o
  -3   5  14        4.69       -0.24     27.31 o
  -1   5  14       53.01      118.84     53.19 o
   1   5  14        7.40       25.16     29.47 o
   3   5  14      277.96      275.30     74.27 o
   5   5  14        1.40       84.82     45.04 o
   7   5  14        6.30       54.87     47.92 o
   9   5  14       79.90       24.68     34.02 o
 -14   6  14       15.03      -10.54     22.76 o
 -12   6  14      103.52       90.57     52.95 o
 -10   6  14        7.41       20.84     38.57 o
  -8   6  14      187.98      231.21     62.77 o
  -6   6  14       33.98       68.76     39.05 o
  -4   6  14       93.56       75.95     49.36 o
  -2   6  14      146.95      169.39     65.41 o
   0   6  14        3.41      -16.29     27.31 o
   2   6  14       48.94       58.22     42.41 o
   4   6  14       33.62       24.44     30.19 o
   6   6  14       19.63       62.87     37.01 o
  -7   7  14        2.35       84.34     49.36 o
  -5   7  14       17.54       80.74     49.84 o
  -3   7  14       23.33      -19.65     35.22 o
  -1   7  14       45.97        3.11     39.53 o
 -21   1  15       25.49       12.83     29.71 o
 -19   1  15        5.97      -14.80     25.18 o
 -17   1  15        7.97       -0.20     33.06 o
 -15   1  15       11.96       21.62     17.94 o
 -13   1  15       36.66       40.04     21.80 o
 -11   1  15        9.92        9.61     15.31 o
  -9   1  15       19.38        5.58     16.13 o
  -7   1  15       41.23       76.91     21.76 o
  -5   1  15       71.77       88.14     25.24 o
  -3   1  15      147.67       65.11     22.28 o
  -1   1  15      290.67      238.36     31.58 o
   1   1  15      133.52      158.00     41.81 o
   3   1  15      239.26      110.25     34.26 o
   5   1  15        1.81       14.80     24.08 o
   7   1  15       20.04       57.48     30.09 o
   9   1  15        0.91       -8.10     24.68 o
  11   1  15      185.85      246.14     64.69 o
  13   1  15      113.54      154.53     56.66 o
 -20   2  15       43.36       28.03     32.11 o
 -18   2  15      113.98       -8.87     39.53 o
 -16   2  15      198.95      258.52     73.56 o
 -14   2  15      343.51      264.14     43.52 o
 -12   2  15      198.01      186.48     36.84 o
 -10   2  15      416.31      362.68     43.59 o
  -8   2  15       85.20      125.50     82.06 o
  -6   2  15      647.24      613.07     56.17 o
  -4   2  15       20.00       17.45     17.44 o
  -2   2  15      125.12       90.77     24.25 o
   0   2  15       69.93       94.44     24.11 o
   2   2  15      150.93      119.66     48.88 o
   4   2  15       58.88       67.74     25.62 o
   6   2  15     1141.65     1239.82    157.65 o
   8   2  15       42.11       28.45     25.40 o
  10   2  15      952.48      702.09     87.39 o
  12   2  15       55.77       28.46     24.67 o
 -19   3  15       81.28      -13.90     37.62 o
 -17   3  15       46.50        9.82     32.35 o
 -15   3  15      320.53      316.99     84.34 o
 -13   3  15      380.73      457.63     91.77 o
 -11   3  15      102.53      172.03     56.78 o
  -9   3  15      592.24      597.31     96.32 o
  -7   3  15      322.06      286.80     65.89 o
  -5   3  15      333.67      304.77     66.37 o
  -3   3  15      868.66     1028.11    120.28 o
  -1   3  15      845.44      806.48    111.41 o
   1   3  15     1548.77     1366.35    163.40 o
   3   3  15     1759.36     2012.96    123.49 o
   5   3  15      194.72      292.97     52.36 o
   7   3  15      667.57      804.47     88.52 o
   9   3  15      252.66      222.18     50.60 o
  11   3  15      338.67      330.90     64.89 o
 -18   4  15      234.37      180.42     69.72 o
 -16   4  15      380.73      387.19     94.16 o
 -14   4  15      543.43      642.60    115.72 o
 -12   4  15      522.35      620.31    109.26 o
 -10   4  15      593.03      501.95     96.80 o
  -8   4  15      370.51      514.65     93.92 o
  -6   4  15     2067.80     2076.10    179.70 o
  -4   4  15      114.77      200.30     54.15 o
  -2   4  15      446.22      473.44     84.58 o
   0   4  15      581.76      635.65    101.59 o
   2   4  15      550.22      570.00     98.95 o
   4   4  15      784.51      826.37    126.75 o
   6   4  15     1918.68     1691.07    190.96 o
   8   4  15      179.33      121.24     54.39 o
  10   4  15     2781.41     2067.71    227.62 o
 -15   5  15      218.79      297.58     84.34 o
 -13   5  15      293.19      359.39     86.73 o
 -11   5  15      293.60      401.80     94.40 o
  -9   5  15      335.71      258.04     73.08 o
  -7   5  15      212.69      264.99     69.00 o
  -5   5  15      162.59      238.16     69.00 o
  -3   5  15      282.52      305.48     73.56 o
  -1   5  15      586.20      593.00    105.18 o
   1   5  15     1074.16     1087.29    143.04 o
   3   5  15      968.40      889.14    130.58 o
   5   5  15       13.77        2.34     46.12 o
   7   5  15      461.73      266.67     82.42 o
 -12   6  15      111.15       15.33     24.92 o
 -10   6  15      188.55      177.54     65.41 o
  -8   6  15      396.57      499.32    100.87 o
  -6   6  15      534.65      447.57     94.16 o
  -4   6  15      156.92      192.87     66.85 o
  -2   6  15       48.41       70.20     37.62 o
   0   6  15      139.56      260.92     76.67 o
   2   6  15      162.45      109.02     60.38 o
   4   6  15       66.69       95.60     45.52 o
 -20   0  16      448.10      451.40     93.92 o
 -18   0  16       13.93       40.25     43.61 o
 -16   0  16     1128.34     1290.22    140.40 o
 -14   0  16     2155.10     2019.32    166.76 o
 -12   0  16     1144.22     1041.52    114.05 o
 -10   0  16      146.25      155.98     40.97 o
  -8   0  16    14994.35    15570.63    418.81 o
  -6   0  16      523.67      215.64     47.68 o
  -4   0  16      880.23      982.58    108.06 o
  -2   0  16      356.41      375.93     66.61 o
   0   0  16      907.38     1036.28     83.52 o
   2   0  16     2149.25     2017.40    169.15 o
   4   0  16     2815.09     3040.95    217.55 o
   6   0  16     1848.90     1662.56    170.59 o
   8   0  16      595.87      797.14    123.87 o
  10   0  16      206.44      226.18     80.50 o
  12   0  16      908.15      931.07    150.71 o
 -21   1  16       93.62      142.80     63.01 o
 -19   1  16        6.37      -19.13     22.04 o
 -17   1  16     1115.37      816.78     80.45 o
 -15   1  16     2202.43     2230.91    126.54 o
 -13   1  16     1526.75     1633.05    103.08 o
 -11   1  16      940.53     1175.51     84.02 o
  -9   1  16      188.30      178.69     36.05 o
  -7   1  16      192.95      240.37     38.70 o
  -5   1  16       11.43        3.34     15.41 o
  -3   1  16       27.02       16.44     14.22 o
  -1   1  16     3078.97     2950.59    136.46 o
   1   1  16     8944.52     7990.83    234.77 o
   3   1  16     1707.09     1713.92    114.39 o
   5   1  16     2435.22     2250.77    138.08 o
   7   1  16     1002.63      769.05    154.42 o
   9   1  16      688.25      597.68     79.24 o
  11   1  16     1033.85     1217.51    119.19 o
 -20   2  16      107.41       23.96     37.38 o
 -18   2  16       26.53       37.38     41.93 o
 -16   2  16      803.87      797.38    121.71 o
 -14   2  16      701.85      844.82    121.00 o
 -12   2  16      577.45      620.88     63.32 o
 -10   2  16       29.51        2.25     16.85 o
  -8   2  16     5685.07     5213.04    435.59 o
  -6   2  16      384.13      411.95     48.95 o
  -4   2  16      120.40       56.71     17.98 o
  -2   2  16        7.80       36.06     20.17 o
   0   2  16      396.89      548.57     89.85 o
   2   2  16      637.98      687.70     71.68 o
   4   2  16      894.18     1101.81     96.57 o
   6   2  16     1064.84     1129.18    103.38 o
   8   2  16       38.32       11.51     19.84 o
  10   2  16       43.07       36.51     34.04 o
 -19   3  16       13.48      -51.99     41.93 o
 -17   3  16      313.95      197.43     71.16 o
 -15   3  16      923.37      665.36    117.88 o
 -13   3  16      961.47     1054.70    137.53 o
 -11   3  16      202.69      212.28     61.34 o
  -9   3  16        8.01      107.34     56.54 o
  -7   3  16      162.43      319.62     72.36 o
  -5   3  16       86.41       59.90     35.70 o
  -3   3  16       28.05       20.13     33.30 o
  -1   3  16      757.59      541.73     94.88 o
   1   3  16     3901.07     3602.80    246.78 o
   3   3  16      805.50      687.64    111.65 o
   5   3  16      863.61      720.62     82.42 o
   7   3  16     1157.31     1204.74    111.36 o
   9   3  16      614.32      588.23     83.72 o
 -16   4  16      265.09      285.36     83.14 o
 -14   4  16      587.62      482.31    101.35 o
 -12   4  16       29.18      165.08     57.26 o
 -10   4  16        9.40       85.78     44.33 o
  -8   4  16     1829.65     1761.99    172.75 o
  -6   4  16      406.84      323.69     74.75 o
  -4   4  16        5.12       86.25     47.92 o
  -2   4  16      161.71      148.55     58.94 o
   0   4  16      156.86      137.29     52.95 o
   2   4  16      612.65      697.70    115.72 o
   4   4  16      518.81      553.88    137.65 o
   6   4  16      476.29      476.08    105.42 o
   8   4  16       97.40       68.28     50.08 o
 -13   5  16      430.60      476.32    107.10 o
 -11   5  16        1.58       83.86     51.75 o
  -9   5  16        8.31       76.19     38.57 o
  -7   5  16       29.76       62.77     49.60 o
  -5   5  16       94.61       -7.67     26.12 o
  -3   5  16       37.97       21.56     29.23 o
  -1   5  16       20.30      -23.48     36.66 o
   1   5  16      575.76      600.67    114.29 o
   3   5  16      117.45      169.39     65.65 o
   5   5  16      193.73      163.84     45.54 o
  -8   6  16       27.55        9.34     28.99 o
  -6   6  16      149.70       75.95     42.17 o
  -4   6  16      139.35      126.51     51.99 o
  -2   6  16        0.35      -41.69     33.54 o
   0   6  16        0.14        1.44     37.14 o
 -19   1  17        0.56      -18.69     31.39 o
 -17   1  17       60.22      107.05     33.04 o
 -15   1  17       50.54       36.19     47.44 o
 -13   1  17      142.71      125.87     44.09 o
 -11   1  17       79.80      136.25     33.73 o
  -9   1  17        3.20       16.83     32.47 o
  -7   1  17        2.17        0.93     21.36 o
  -5   1  17        1.09        4.63     17.58 o
  -3   1  17        5.69       16.80     14.63 o
  -1   1  17      129.79      103.45     30.43 o
   1   1  17      108.67       62.92     19.97 o
   3   1  17        0.61        1.95     34.74 o
   5   1  17      269.00      202.78     46.76 o
   7   1  17       12.83       53.06     25.07 o
   9   1  17       22.91       -9.30     25.93 o
 -18   2  17       17.26      -10.06     32.82 o
 -16   2  17       47.36       23.48     39.29 o
 -14   2  17       78.61      118.60     57.74 o
 -12   2  17       10.74        9.34     35.70 o
 -10   2  17      269.41      316.51     70.92 o
  -8   2  17      186.32      153.63     33.66 o
  -6   2  17       64.48       79.38     22.95 o
  -4   2  17       98.69       53.86     48.52 o
  -2   2  17      204.88      191.62     37.54 o
   0   2  17      254.30      282.35     46.61 o
   2   2  17      312.37      366.90     52.03 o
   4   2  17      238.12      220.02     47.55 o
   6   2  17        6.37      -18.53     27.66 o
   8   2  17      363.62      566.52     79.55 o
  10   2  17      126.25       53.90     21.37 o
 -17   3  17      189.41      231.69     79.31 o
 -15   3  17      437.30      428.64     97.28 o
 -13   3  17      927.30     1036.73    140.64 o
 -11   3  17      213.97       97.76     38.57 o
  -9   3  17      237.56      346.46     78.59 o
  -7   3  17       89.22       62.53     41.69 o
  -5   3  17       37.55      -18.69     29.71 o
  -3   3  17      316.85      418.81     85.78 o
  -1   3  17      538.26      569.04    101.59 o
   1   3  17      698.38      661.76    116.44 o
   3   3  17      157.96      263.46     60.50 o
   5   3  17      494.65      526.15    107.82 o
   7   3  17       80.83      206.29     78.59 o
 -14   4  17      187.17      289.19     86.97 o
 -12   4  17      174.46      215.88     67.33 o
 -10   4  17      648.78      667.51    111.17 o
  -8   4  17      232.68      285.36     72.60 o
  -6   4  17      316.63      422.41     88.89 o
  -4   4  17      156.75      140.40     57.02 o
  -2   4  17      532.76      437.74     93.20 o
   0   4  17      778.32      670.39    115.01 o
   2   4  17      803.24      898.96    137.53 o
   4   4  17     1382.57     1349.03    121.27 o
   6   4  17      383.67      473.20    106.62 o
 -11   5  17      151.93      184.73     67.09 o
  -9   5  17      265.03      391.98     93.68 o
  -7   5  17       54.33      105.90     51.27 o
  -5   5  17       85.70      140.88     60.14 o
  -3   5  17      220.45      249.18     72.12 o
  -1   5  17      546.96      658.41    116.44 o
   1   5  17      447.26      514.17    106.86 o
   3   5  17       14.65      -22.04     23.00 o
 -18   0  18      342.64      429.36     89.13 o
 -16   0  18      242.18      293.03     67.57 o
 -14   0  18      415.93      458.11     85.06 o
 -12   0  18      440.62      700.58     99.67 o
 -10   0  18     4727.86     5040.38    259.24 o
  -8   0  18       24.13      -36.18     36.42 o
  -6   0  18       99.28      121.95     40.97 o
  -4   0  18      127.97      262.84     63.97 o
  -2   0  18     2162.53     2500.90    193.59 o
   0   0  18     3521.53     3940.40    242.95 o
   2   0  18     3731.41     3567.82    244.87 o
   4   0  18     1787.16     1818.29    181.85 o
   6   0  18     1238.71      950.72    138.49 o
   8   0  18      237.02      310.28     88.17 o
 -17   1  18      182.68      261.40     74.99 o
 -15   1  18      427.47      660.80     72.53 o
 -13   1  18      418.57      440.24     63.97 o
 -11   1  18      223.60      268.40     44.38 o
  -9   1  18     1169.11     1173.86     89.83 o
  -7   1  18       68.66       51.99     31.15 o
  -5   1  18      224.81      243.53     41.66 o
  -3   1  18     1928.70     1706.25     89.46 o
  -1   1  18     2870.08     2563.02    139.17 o
   1   1  18        8.58       -9.37     19.55 o
   3   1  18      630.71      631.48     74.77 o
   5   1  18        8.56       23.58     19.88 o
   7   1  18      204.56      222.34     50.73 o
 -16   2  18      180.79      190.00     72.12 o
 -14   2  18       63.21       39.05     28.03 o
 -12   2  18      340.27      330.40     79.07 o
 -10   2  18     3133.20     3083.36    224.02 o
  -8   2  18       98.09      140.64     51.99 o
  -6   2  18        4.25       22.80     18.49 o
  -4   2  18       43.66       31.87     31.15 o
  -2   2  18      558.37      511.78     94.40 o
   0   2  18     1773.68     2180.32    196.23 o
   2   2  18     1345.37     1325.32     89.65 o
   4   2  18      602.26      563.19     76.40 o
   6   2  18      395.42      336.56     91.05 o
 -15   3  18      294.82      434.39     98.95 o
 -13   3  18       35.40       27.07     31.15 o
 -11   3  18       48.13      101.83     51.27 o
  -9   3  18      425.42      484.22     93.20 o
  -7   3  18       12.27      -22.28     27.79 o
  -5   3  18      114.67       95.36     45.52 o
  -3   3  18     1067.05      943.05    127.47 o
  -1   3  18     1575.20     1550.91    169.15 o
   1   3  18       30.64       43.37     39.29 o
   3   3  18      186.82      176.52     48.64 o
   5   3  18        8.50       24.44     30.91 o
 -12   4  18      234.08      363.71     86.01 o
 -10   4  18      756.48     1018.04    140.64 o
  -8   4  18       50.38      189.04     66.13 o
  -6   4  18       54.19       40.01     33.54 o
  -4   4  18       81.43      231.69     69.48 o
  -2   4  18      225.94      314.11     80.03 o
   0   4  18      457.10      458.35     97.04 o
   2   4  18      454.85      507.46    108.30 o
  -7   5  18        2.16       -8.87     24.92 o
  -5   5  18       76.05       39.05     26.12 o
  -3   5  18      108.51       67.33     39.53 o
 -15   1  19       24.58       22.52     29.23 o
 -13   1  19       10.04       13.66     26.60 o
 -11   1  19       80.97      153.35     52.71 o
  -9   1  19        9.51       17.65     17.37 o
  -7   1  19       11.75        4.28     20.25 o
  -5   1  19       87.35       63.20     37.38 o
  -3   1  19       22.12       29.86     26.28 o
  -1   1  19       61.37       84.83     30.90 o
   1   1  19       45.13       49.63     24.37 o
   3   1  19        2.06        0.32     20.59 o
   5   1  19       40.38       39.43     44.56 o
 -14   2  19       51.73      121.48     55.35 o
 -12   2  19      407.72      651.46    110.93 o
 -10   2  19        9.72        3.59     27.07 o
  -8   2  19      252.04      236.24     65.17 o
  -6   2  19       63.15       89.61     39.29 o
  -4   2  19       28.16       27.55     29.23 o
  -2   2  19       60.85       37.62     37.38 o
   0   2  19      196.09       90.09     39.53 o
   2   2  19      250.82      309.17     55.19 o
   4   2  19      158.72      237.20     74.75 o
 -13   3  19        2.86      -32.59     46.48 o
 -11   3  19      326.91      288.95     75.71 o
  -9   3  19      108.32       74.27     41.45 o
  -7   3  19      110.33       83.14     46.00 o
  -5   3  19      260.28      320.10     82.42 o
  -3   3  19      310.70      382.40     90.81 o
  -1   3  19      269.44      317.46     78.83 o
   1   3  19      222.98      224.26     71.40 o
   3   3  19      240.58      150.95     63.73 o
  -8   4  19      469.57      466.49     96.56 o
  -6   4  19        3.24       40.49     42.17 o
  -4   4  19      180.80      100.15     57.26 o
  -2   4  19      295.91      297.82     77.63 o
 -14   0  20      384.02      497.40     92.24 o
 -12   0  20      944.79     1003.43    127.70 o
 -10   0  20       10.81       20.13     26.83 o
  -8   0  20      516.93      670.15    103.75 o
  -6   0  20      324.29      297.58     72.12 o
  -4   0  20      304.22      252.29     69.00 o
  -2   0  20      695.70      631.83     73.34 o
   0   0  20      501.40      488.30     94.40 o
   2   0  20      571.48      501.47     97.76 o
 -13   1  20      336.73      300.21     75.71 o
 -11   1  20      794.78      766.95    115.01 o
  -9   1  20      291.92      395.09     97.87 o
  -7   1  20      664.08      857.96     83.68 o
  -5   1  20      809.24      795.00     81.88 o
  -3   1  20      411.26      436.30     86.49 o
  -1   1  20       21.69       23.39     19.81 o
   1   1  20      805.67      809.84    167.84 o
   3   1  20      217.89      227.70     51.67 o
 -12   2  20      415.78      588.45    106.14 o
 -10   2  20        2.92        5.51     28.27 o
  -8   2  20       80.03       57.02     29.23 o
  -6   2  20      220.17      225.22     64.45 o
  -4   2  20      151.61      111.17     50.32 o
  -2   2  20      245.42      205.09     60.86 o
   0   2  20      265.98      240.50     68.64 o
  -9   3  20      231.42      171.55     69.72 o
  -7   3  20      333.52      404.20     84.58 o
  -5   3  20      238.27      229.77     73.08 o
  -3   3  20      144.34      109.02     51.03 o
  -9   1  21        6.13      -22.28     33.54 o
  -7   1  21       13.02       -9.10     28.03 o
  -5   1  21       19.01       38.39     26.41 o
  -3   1  21        8.98       46.48     38.57 o
 
